# Supplementary material for: Dimensionality reduction by UMAP to visualize physical and genetic interactions
Source: Nat Commun. 2020 Mar 24;11:1537. doi: 10.1038/s41467-020-15351-4 (PMC7093466; doi:10.1038/s41467-020-15351-4)
Supplement: Supplementary file 3 — Supplementary Data 1 [file 41467_2020_15351_MOESM3_ESM.txt]

Cluster	gene	symbol	p.val	q.val	bg.mean.expr	clust.mean.expr	diff	inflation.corrected.p.val	inflation.corrected.q.val
6-5	Q0130	OLI1	0	0	-5.44886868953434	0.125611322978507	-5.57448001251285	0	0
6-5	Q0065	AI4	0	0	-4.4927077571733	0.119920985277775	-4.61262874245108	0	0
6-5	Q0070	AI5_ALPHA	0	0	-4.20700017089562	0.122562481558656	-4.32956265245427	0	0
6-5	Q0055	AI2	0	0	-2.88726913182123	0.129341830019699	-3.01661096184093	0	0
6-5	Q0050	AI1	0	0	-2.18121523228518	0.132607250412125	-2.31382248269731	0	0
6-5	Q0060	AI3	0	0	-2.05723439760085	0.117087038718346	-2.1743214363192	0	0
6-5	Q0075	AI5_BETA	0	0	-1.34647270123054	0.143334571738086	-1.48980727296863	0	0
6-5	Q0080	ATP8	0	0	-1.15348991282012	0.130306914875387	-1.28379682769551	0	0
6-5	YDL181W	INH1	0	0	-1.0142573181978	0.0778284880782212	-1.09208580627602	0	0
6-5	YOR383C	FIT3	0	0	-0.838587904839347	0.0778728476838752	-0.916460752523223	0	0
6-5	YOR382W	FIT2	0	0	-0.837105322074899	0.0571697819343574	-0.894275104009256	0	0
6-5	Q0120	BI4	0	0	-0.676499351313104	0.133431014138399	-0.809930365451503	0	0
6-5	YMR072W	ABF2	0	0	-0.603922827438226	0.1536704999914	-0.757593327429626	0	0
6-5	YDR518W	EUG1	0	0	-0.570416676233651	0.164373367504878	-0.734790043738529	0	0
6-5	YLR270W	DCS1	0	0	-0.569882563290476	0.161811715386004	-0.73169427867648	0	0
6-5	YNR056C	BIO5	0	0	-0.719279361981662	0.0119940016682566	-0.731273363649918	0	0
6-5	YNR058W	BIO3	0	0	-0.660030651230092	0.0462782213971734	-0.706308872627265	0	0
6-5	YNR057C	BIO4	0	0	-0.597082720411785	0.0735559525162793	-0.670638672928064	0	0
6-5	YGL188C	YGL188C	0	0	-0.521767384053526	0.121166778024639	-0.642934162078165	0	0
6-5	Q0085	ATP6	0	0	-0.463662242789174	0.149018303271379	-0.612680546060553	0	0
6-5	YBL057C	PTH2	0	0	-0.418107400498286	0.183191448892694	-0.60129884939098	0	0
6-5	YGR182C	YGR182C	0	0	-0.405979360986535	0.15352893582403	-0.559508296810565	0	0
6-5	YDL056W	MBP1	0	0	-0.3675431016395	0.174125599925132	-0.541668701564632	0	0
6-5	YGL187C	COX4	0	0	-0.398436479471425	0.137971767518761	-0.536408246990187	0	0
6-5	YHL047C	ARN2	0	0	-0.436136309275818	0.0900637957156411	-0.526200104991459	0	0
6-5	Q0140	VAR1	0	0	-0.354416598833291	0.167930785253993	-0.522347384087285	0	0
6-5	YPR191W	QCR2	0	0	-0.367113856801187	0.14747261336409	-0.514586470165278	0	0
6-5	Q0110	BI2	0	0	-0.381201862529724	0.132006566514959	-0.513208429044684	0	0
6-5	YML091C	RPM2	0	0	-0.322894815792648	0.156476268821515	-0.479371084614163	0	0
6-5	YJR154W	YJR154W	0	0	-0.38756336373305	0.0818770609369476	-0.469440424669998	0	0
6-5	YGR183C	QCR9	0	0	-0.308788641740334	0.160611653232412	-0.469400294972746	0	0
6-5	YBL045C	COR1	0	0	-0.313916811451548	0.143109117018938	-0.457025928470486	0	0
6-5	Q0160	SCEI	0	0	-0.290381883627554	0.156707992643703	-0.447089876271257	0	0
6-5	YNL052W	COX5A	0	0	-0.279463794626553	0.164195108701802	-0.443658903328355	0	0
6-5	YPR156C	TPO3	0	0	-0.304922080173665	0.134532429075383	-0.439454509249049	0	0
6-5	Q0045	COX1	0	0	-0.285288642264894	0.147198509712535	-0.432487151977429	0	0
6-5	YJR121W	ATP2	0	0	-0.289645430697985	0.139490819488377	-0.429136250186362	0	0
6-5	YMR096W	SNZ1	0	0	-0.293591046543153	0.124990978493924	-0.418582025037077	0	0
6-5	YKL016C	ATP7	0	0	-0.249620152075112	0.166205184468483	-0.415825336543595	0	0
6-5	YEL024W	RIP1	4.94065645841247e-324	7.4109846876187e-322	-0.250271453402507	0.158512837173918	-0.408784290576425	0	0
6-5	YOR330C	MIP1	1.12644025554317e-312	1.65479437540507e-310	-0.237448405928601	0.163955501991423	-0.401403907920024	0	0
6-5	YDR529C	QCR7	3.91187786260596e-309	5.61308986332064e-307	-0.23295664898716	0.166151992926948	-0.399108641914108	0	0
6-5	YOL077W-A	ATP19	4.83896491278221e-308	6.78554852542414e-306	-0.265881073746553	0.132516768907179	-0.398397842653732	0	0
6-5	YJL153C	INO1	2.98469806459312e-296	4.09235267967546e-294	-0.201151241287152	0.189492611750683	-0.390643853037834	0	0
6-5	YOR375C	GDH1	1.16873187897642e-289	1.56762515071402e-287	-0.233377897655338	0.152862326950286	-0.386240224605624	0	0
6-5	YJL166W	QCR8	6.18099478118503e-289	8.11419953189609e-287	-0.21908996556737	0.166664050656573	-0.385754016223943	0	0
6-5	YDR377W	ATP17	4.44449720085639e-285	5.71303077693416e-283	-0.215548703264652	0.167602520364532	-0.383151223629183	0	0
6-5	YMR256C	COX7	2.43493615615752e-284	3.06603185377386e-282	-0.21628701945393	0.166363688550942	-0.382650708004872	0	0
6-5	YLR168C	UPS2	4.19345161276324e-281	5.17471929014984e-279	-0.232818245161541	0.147631959311065	-0.380450204472607	0	0
6-5	YGL009C	LEU1	2.273659807999e-277	2.69778481064496e-275	-0.246392399394113	0.131502720821414	-0.377895120215527	0	0
6-5	YHR001W-A	QCR10	8.13612431085854e-276	9.47167679207494e-274	-0.235086151307463	0.141740763695235	-0.376826915002698	0	0
6-5	YDL048C	STP4	3.92180839453495e-275	4.48102922116308e-273	-0.235816240417096	0.140540088410778	-0.376356328827874	0	0
6-5	YKL148C	SDH1	2.14076374689135e-270	2.40154769423993e-268	-0.233714703731315	0.139361804171158	-0.373076507902473	0	0
6-5	YBR039W	ATP3	6.72115847968825e-263	7.40527639637081e-261	-0.202026131907432	0.16580008997561	-0.367826221883042	0	0
6-5	YGR286C	BIO2	7.63237759368847e-249	8.11927064707894e-247	-0.265080047304815	0.0926956719411045	-0.357775719245919	0	0
6-5	YMR095C	SNO1	2.46017740009999e-242	2.52988242643615e-240	-0.239470514507128	0.113554552560162	-0.35302506706729	0	0
6-5	YOR065W	CYT1	6.50461961233825e-237	6.57926278821755e-235	-0.22215384134214	0.126864037529999	-0.349017878872139	0	0
6-5	YJL079C	PRY1	3.34308655634827e-232	3.32691033107562e-230	-0.181387448020516	0.164111275436799	-0.345498723457315	0	0
6-5	YJR077C	MIR1	6.01763243020881e-229	5.89345906260132e-227	-0.186405545494916	0.156640368745603	-0.343045914240519	0	0
6-5	YPR020W	ATP20	7.50000264752357e-229	7.23047130237819e-227	-0.191464853315424	0.151508735898522	-0.342973589213946	0	0
6-5	YOR273C	TPO4	9.78707100114281e-225	9.29018893493094e-223	-0.242707133730445	0.0971394636442549	-0.3398465973747	0	0
6-5	YLL041C	SDH2	2.00947055101699e-223	1.87855049996589e-221	-0.182602015191761	0.156241353098953	-0.338843368290713	0	0
6-5	YHR051W	COX6	6.71188102816099e-209	6.09004499172843e-207	-0.19373758376641	0.133799051977098	-0.327536635743508	0	0
6-5	YBL099W	ATP1	1.4642257253731e-207	1.30931488776116e-205	-0.188654416568426	0.137820323451797	-0.326474740020223	0	0
6-5	YKL120W	OAC1	4.95712292662479e-207	4.36934977961071e-205	-0.181276631735717	0.14477706432693	-0.326053696062647	0	0
6-5	YLR136C	TIS11	1.73220671444288e-204	1.50531203212853e-202	-0.243837985126728	0.0801861510026467	-0.324024136129375	0	0
6-5	YHR208W	BAT1	7.15990726916046e-199	6.13564275704445e-197	-0.160920808952211	0.158576057081487	-0.319496866033698	0	0
6-5	YPL078C	ATP4	1.55348172264726e-190	1.27799763049781e-188	-0.150783313773807	0.161873061401508	-0.312656375175315	0	0
6-5	YDL067C	COX9	2.11735613827267e-190	1.71895886488715e-188	-0.156108873153494	0.156435922816099	-0.312544795969593	0	0
6-5	YDR298C	ATP5	7.85606070778158e-189	6.29505124246914e-187	-0.14461215910645	0.166627608187501	-0.311239767293951	0	0
6-5	YNL237W	YTP1	1.54600814542419e-188	1.22293208426503e-186	-0.237809897721882	0.0731847832623364	-0.310994680984218	0	0
6-5	YLR395C	COX8	5.76694267669725e-186	4.50405522977494e-184	-0.153210009763162	0.155632583624301	-0.308842593387463	0	0
6-5	YJR155W	AAD10	7.8532623196903e-176	5.98205290277644e-174	-0.200497191520054	0.0997151718952892	-0.300212363415344	0	0
6-5	YLR294C	YLR294C	4.34175779920082e-174	3.22754766518904e-172	-0.132211672562876	0.166491613523357	-0.298703286086234	0	0
6-5	YJL102W	MEF2	1.10492183736037e-171	8.02043263119232e-170	-0.125784772737546	0.170822661341823	-0.296607434079369	0	0
6-5	YFR033C	QCR6	1.35095233837448e-171	9.69229759043087e-170	-0.143990496221949	0.152540595562526	-0.296531091784474	0	0
6-5	YCL064C	CHA1	3.62857954519424e-162	2.48759286598316e-160	-0.146006615353643	0.142161000883366	-0.288167616237009	0	0
6-5	YLR295C	ATP14	3.25479943674194e-160	2.20682555216459e-158	-0.124660748455082	0.161744329089272	-0.286405077544354	0	0
6-5	YLR038C	COX12	6.28536138677925e-152	4.12560422940723e-150	-0.108451343773635	0.170351602639828	-0.278802946413463	0	0
6-5	YMR136W	GAT2	6.24203508702458e-150	4.01180796738975e-148	-0.134141925778173	0.142797682972896	-0.276939608751069	0	0
6-5	YPL250C	ICY2	4.86949435192781e-149	3.06579389299945e-147	-0.0478388128242066	0.228264298133579	-0.276103110957786	0	0
6-5	YGL191W	COX13	1.26474452452847e-146	7.80347371634064e-145	-0.108075699898976	0.165750750944802	-0.273826450843778	0	0
6-5	YPL271W	ATP15	1.35835117565116e-143	8.21669289585066e-142	-0.127965977725195	0.142975524278021	-0.270941502003216	0	0
6-5	YBR072W	HSP26	6.52788979303046e-137	3.83591238314266e-135	-0.0137280604213057	0.250742883410728	-0.264470943832033	0	0
6-5	YBL043W	ECM13	1.05413271114744e-136	6.13584795073556e-135	-0.0692493307389309	0.195017532967105	-0.264266863706036	0	0
6-5	YBL030C	PET9	7.54302243001194e-134	4.30930077714571e-132	-0.0999465207893577	0.161505114049329	-0.261451634838687	0	0
6-5	YER081W	SER3	1.41514482639795e-133	8.01049869621594e-132	0.016642869958177	0.2778234366486	-0.261180566690423	0	0
6-5	YDL004W	ATP16	1.14027903307366e-132	6.28171574470042e-131	-0.0970270724556832	0.163252524105857	-0.26027959656154	0	0
6-5	YMR056C	AAC1	1.91528211559612e-126	1.01873195286449e-124	-0.100534672069256	0.153469626729773	-0.254004298799029	0	0
6-5	YGR043C	NQM1	1.79608667309002e-124	9.31248300249193e-123	-0.118378008136512	0.133605852428704	-0.251983860565217	0	0
6-5	YGL255W	ZRT1	2.2989119429128e-121	1.15319403965626e-119	-0.00327872672267062	0.24548859513615	-0.248767321858821	0	0
6-5	YER175C	TMT1	1.32813951580755e-117	6.55569665002605e-116	-0.0849190951790757	0.159897791282036	-0.244816886461112	0	0
6-5	YJL103C	GSM1	5.6066054818758e-114	2.74545681136299e-112	-0.0792499522525694	0.161698547744452	-0.240948499997021	0	0
6-5	YDR322C-A	TIM11	1.57701073288728e-106	7.00011238986657e-105	-0.072220980135867	0.160578413761432	-0.232799393897299	0	0
6-5	YHR096C	HXT5	1.81452734749842e-106	7.99688123861803e-105	-0.143207555336457	0.0895240127024427	-0.2327315680389	0	0
6-5	YDR178W	SDH4	4.8515866906128e-104	2.09330698469098e-102	-0.0594174400394006	0.170596065529841	-0.230013505569241	0	0
6-5	YOR384W	FRE5	2.56960725094467e-102	1.1010053290506e-100	-0.0666124397217336	0.161450834698413	-0.228063274420146	0	0
6-5	YHL040C	ARN1	1.34983737833945e-101	5.70444974270851e-100	-0.131298538862289	0.095944839683451	-0.22724337854574	0	0
6-5	YOR107W	RGS2	1.24577180040064e-100	5.22885170644351e-99	-0.0652237670497754	0.160916538426178	-0.226140305475953	0	0
6-5	YBR054W	YRO2	1.60811798895161e-99	6.57091919988835e-98	-0.18141386439331	0.0434501538523823	-0.224864018245692	0	0
6-5	YCL030C	HIS4	4.51700839727827e-97	1.79806076201335e-95	-0.0685820822669375	0.153443031735971	-0.222025114002909	0	0
6-5	YAL061W	BDH2	9.73630175996768e-96	3.8263045770064e-94	-0.176683415682792	0.0437802413810054	-0.220463657063797	0	0
6-5	YPR015C	YPR015C	1.55572999428024e-92	5.8529597955543e-91	-0.0607976251271789	0.155869213260166	-0.216666838387345	0	0
6-5	YIR035C	YIR035C	1.60456797413429e-91	5.96396650627022e-90	-0.0607779018611393	0.154673967404268	-0.215451869265407	0	0
6-5	YKL062W	MSN4	8.84755305796161e-90	3.19236271155691e-88	-0.0613075573766034	0.152040430808549	-0.213347988185152	0	0
6-5	YEL060C	PRB1	1.07219395575508e-89	3.82395185376233e-88	-0.0196813676249032	0.193565284962766	-0.213246652587669	0	0
6-5	YGL117W	YGL117W	6.43421090076696e-88	2.26851892901326e-86	-0.00460347571945523	0.206472332593746	-0.211075808313202	0	0
6-5	YGR052W	FMP48	1.76669944196842e-87	6.12389638030627e-86	-0.075941301625986	0.134595559055587	-0.210536860681573	0	0
6-5	YPR157W	TDA6	2.0730286639993e-87	7.10588158715314e-86	-0.0212819404569535	0.189169476958698	-0.210451417415652	0	0
6-5	YJR016C	ILV3	8.048593681601e-86	2.71365153090045e-84	-0.0546536927973733	0.153832933543323	-0.208486626340696	0	0
6-5	YMR173W	DDR48	2.41159612671773e-85	8.08671092491761e-84	-0.138608009712655	0.0692857635700981	-0.207893773282753	0	0
6-5	YLR346C	YLR346C	1.75146342636132e-83	5.8099620111018e-82	-0.143351931091417	0.0622104197170317	-0.205562350808449	0	0
6-5	YHR018C	ARG4	6.88771392779009e-83	2.24852883251137e-81	-0.00909421326376407	0.195717615558914	-0.204811828822678	0	0
6-5	YMR169C	ALD3	4.12668221593087e-82	1.32612652459862e-80	-0.0957126263037446	0.108113761582205	-0.20382638788595	0	0
6-5	YMR140W	SIP5	1.00005806689214e-81	3.19707682524587e-80	-0.00336994942396374	0.199967462111096	-0.20333741153506	0	0
6-5	YCL025C	AGP1	6.17930894339037e-80	1.92557253437973e-78	-0.0542157580695816	0.146828072418194	-0.201043830487776	0	0
6-5	YPL223C	GRE1	1.05883538371132e-78	3.20245799877395e-77	-0.0310064203400142	0.168441938763747	-0.199448359103761	0	0
6-5	YHL049C	YHL049C	1.15892657399377e-78	3.48808632270322e-77	-0.0132003644220414	0.186197063643292	-0.199397428065334	0	0
6-5	YJR109C	CPA2	3.6865582520135e-77	1.08832844090542e-75	0.0285611241308323	0.225997861465087	-0.197436737334255	0	0
6-5	YIL121W	QDR2	1.02248848482341e-76	3.00416854826687e-75	-0.0775804753444735	0.11927443788665	-0.196854913231123	0	0
6-5	YLR438W	CAR2	1.37155389419287e-76	3.99173939960848e-75	-0.0287632437390504	0.167923839809196	-0.196687083548247	0	0
6-5	YDR070C	FMP16	9.18796995405262e-76	2.64905488862171e-74	-0.0823652923177818	0.113231508026707	-0.195596800344488	0	0
6-5	YFL064C	YFL064C	4.37713766255922e-75	1.24455941834057e-73	-0.0212611636612981	0.173436217367526	-0.194697381028824	0	0
6-5	YGR032W	GSC2	6.20528707852597e-75	1.74824754678106e-73	0.0605133614252673	0.255009096684631	-0.194495735259364	0	0
6-5	YPL245W	YPL245W	7.15464760130895e-73	1.97955944843391e-71	-0.0120280349295739	0.179703780791065	-0.191731815720639	0	0
6-5	YGR161C	RTS3	5.54016344806711e-72	1.51251364931744e-70	-0.0113646191696991	0.179163267925358	-0.190527887095057	0	0
6-5	YJL225C	YJL225C	9.76274289275936e-71	2.6076244003604e-69	-0.00262966573114627	0.186197793195903	-0.188827458927049	0	0
6-5	YBR203W	COS111	1.45185997290243e-70	3.86119656586552e-69	0.0021808303886577	0.190771887481141	-0.188591057092483	0	0
6-5	YFL014W	HSP12	1.04892122304311e-68	2.73073584226835e-67	-0.297252566876874	-0.111230062820178	-0.186022504056696	0	0
6-5	YCR107W	AAD3	1.13679957234527e-68	2.94708124427324e-67	-0.0351824536773992	0.150791430630132	-0.185973884307532	0	0
6-5	YDL141W	BPL1	3.33827619497811e-68	8.61806030251671e-67	-0.0661493762453485	0.119172299398583	-0.185321675643931	0	0
6-5	YER069W	ARG5,6	1.36918015655361e-66	3.47647801067316e-65	-0.00593351861812741	0.177121877884055	-0.183055396502182	0	0
6-5	YNL116W	DMA2	2.25734853606679e-66	5.7081313391525e-65	-0.03954450546075	0.143203666333726	-0.182748171794476	0	0
6-5	Q0275	COX3	1.24436757369256e-65	3.13377466517679e-64	-0.0304526357134206	0.151242724844742	-0.181695360558162	0	0
6-5	YML120C	NDI1	2.23851055281276e-64	5.56919762534464e-63	-0.0275697985740901	0.152329339999456	-0.179899138573546	0	0
6-5	YMR175W	SIP18	3.27437287207715e-64	8.08115224828641e-63	-0.0220877954520551	0.157573618455974	-0.179661413908029	0	0
6-5	YHL028W	WSC4	1.99332476889483e-63	4.82306424473768e-62	-0.0469380285395514	0.131590049229215	-0.178528077768767	0	0
6-5	YPL277C	YPL277C	2.27452777103129e-62	5.43947145242755e-61	-0.0100094780308949	0.166979641851425	-0.17698911988232	0	0
6-5	YDR043C	NRG1	2.40200743397515e-62	5.70014841062564e-61	0.000201403762993713	0.177155899850149	-0.176954496087155	0	0
6-5	YFL056C	AAD6	2.05326517193548e-61	4.83536111100835e-60	-0.024593869731834	0.150992886191299	-0.175586755923133	0	0
6-5	YDL204W	RTN2	3.84828803502933e-61	9.0281129947266e-60	-0.07460529746527	0.100579020728644	-0.175184318193914	0	0
6-5	YJL200C	ACO2	3.6809842431671e-60	8.57044255861926e-59	-0.0158444915644379	0.157885569350432	-0.17373006091487	0	0
6-5	YOL052C-A	DDR2	1.18931539217229e-59	2.74834305981387e-58	-0.122819263412488	0.0501507280535845	-0.172969991466073	0	0
6-5	YPL095C	EEB1	1.37164399988323e-59	3.15785204450729e-58	0.0130805688340795	0.185957895494499	-0.172877326660419	0	0
6-5	YNL055C	POR1	7.85206474027514e-59	1.78772101282279e-57	-0.0272104300316186	0.144529346099157	-0.171739776130775	0	0
6-5	YLR214W	FRE1	4.03988307661478e-58	9.16399947893867e-57	-0.0739661850395614	0.0966987858080641	-0.170664970847625	0	0
6-5	YEL076C	YEL076C	6.03403658915576e-57	1.33920884011119e-55	-0.0070292484561907	0.161846758845429	-0.16887600730162	0	0
6-5	YER073W	ALD5	9.68509634771868e-57	2.12658521229268e-55	-0.0152168684988561	0.153344126888704	-0.16856099538756	0	0
6-5	YBL015W	ACH1	1.75626375770184e-56	3.84260545568098e-55	-0.0110806009810079	0.157083321203324	-0.168163922184332	0	0
6-5	YOR317W	FAA1	1.94451385739039e-56	4.23945247353312e-55	-0.0259954402529452	0.142100458110392	-0.168095898363337	0	0
6-5	YDR033W	MRH1	3.68969942961054e-56	7.98787560726212e-55	-0.0618839485783903	0.105783409072199	-0.16766735765059	0	0
6-5	YLL053C	YLL053C	3.94290874812996e-56	8.50620523635029e-55	0.102545350972389	0.270168239953699	-0.167622888981311	0	0
6-5	YLR363C	NMD4	8.64821304240788e-55	1.83998187833299e-53	-0.0029878924128759	0.16255300374459	-0.165540896157466	0	0
6-5	YFL066C	YFL066C	9.00379147289808e-55	1.90905131916774e-53	0.00270484811432156	0.168218406340863	-0.165513558226542	0	0
6-5	YHR033W	YHR033W	2.63516435315826e-54	5.56813837636522e-53	0.00612822953166389	0.170911523249425	-0.164783293717761	0	0
6-5	YBR208C	DUR1,2	2.43425611754296e-53	5.05702365159598e-52	0.0568177137226534	0.220078833405463	-0.163261119682809	0	0
6-5	YDL038C	YDL038C	1.46683130809539e-52	3.01678305698285e-51	0.0153933609925067	0.177414457070591	-0.162021096078084	0	0
6-5	YOR313C	SPS4	3.2904088095532e-52	6.7002714042717e-51	0.00158703697072778	0.16304726030002	-0.161460223329292	0	0
6-5	YDR133C	YDR133C	3.86752708939524e-52	7.84955333604232e-51	0.0237583916845154	0.185106193151851	-0.161347801467335	0	0
6-5	YOR389W	YOR389W	6.63901549583123e-52	1.34304018391078e-50	0.0116562072328833	0.172627542036332	-0.160971334803449	0	0
6-5	YOR108W	LEU9	1.13361024464369e-51	2.28574353250051e-50	-0.00904499357768431	0.151552718649131	-0.160597712226816	0	0
6-5	YIR034C	LYS1	1.55490675548878e-51	3.11486190953433e-50	0.0489914859051329	0.209368117240083	-0.16037663133495	0	0
6-5	YOL165C	AAD15	1.03174443353856e-50	2.0469013359913e-49	-0.00170003241553406	0.157346277209561	-0.159046309625095	0	0
6-5	YKL141W	SDH3	5.52273169428948e-50	1.08519918961039e-48	0.00656657450334781	0.164424268477928	-0.15785769397458	0	0
6-5	YML081C-A	ATP18	6.82936770723864e-50	1.33768884932262e-48	-0.00300330891199487	0.154703292623526	-0.157706601535521	0	0
6-5	YER117W	RPL23B	1.07166064572272e-49	2.09245132408518e-48	0.0326681283982861	0.190053681493653	-0.157385553095367	0	0
6-5	YDL039C	PRM7	3.81304574137983e-49	7.37507593238669e-48	0.0393644225955299	0.195842083872678	-0.156477661277148	0	0
6-5	YPL272C	YPL272C	6.01248273730092e-49	1.14851450430795e-47	0.0324177611141007	0.188568385735226	-0.156150624621125	0	0
6-5	YGR110W	CLD1	6.37322452923015e-49	1.21366652300463e-47	0.0499146572193359	0.206023389847387	-0.156108732628051	0	0
6-5	YGR088W	CTT1	8.15752748888737e-49	1.54867521865954e-47	-0.0462048602440437	0.109726284684377	-0.15593114492842	0	0
6-5	YPL135W	ISU1	1.47892092749621e-48	2.79050217818092e-47	0.00729275250390667	0.162795025419469	-0.155502272915563	0	0
6-5	YEL017C-A	PMP2	1.50522206467235e-48	2.83146955458182e-47	0.0242116314694207	0.179701179638812	-0.155489548169391	0	0
6-5	YHR049W	FSH1	6.6083067377247e-48	1.2171120170675e-46	0.0269581144745606	0.181376050050667	-0.154417935576107	0	0
6-5	YGR065C	VHT1	9.35231055184638e-48	1.71227762922529e-46	-0.0825536981799777	0.071611599579313	-0.154165297759291	0	0
6-5	YER130C	COM2	1.03341056278171e-47	1.88643289123171e-46	0.0196439654584371	0.173736569463132	-0.154092604004695	0	0
6-5	YDR406W	PDR15	3.33132695782761e-47	6.04537862641069e-46	-0.128829544787572	0.024408144412675	-0.153237689200247	0	0
6-5	YER150W	SPI1	7.1649706660239e-47	1.29641844602251e-45	-0.0215423434382136	0.131133429847249	-0.152675773285462	0	0
6-5	YIL125W	KGD1	3.76114334332451e-46	6.7460041942768e-45	-0.00507422597310331	0.146377869186232	-0.151452095159335	0	0
6-5	YBL112C	YBL112C	4.10866550442337e-45	7.24299033208348e-44	0.0337482561442284	0.183418384145907	-0.149670128001679	0	0
6-5	YMR173W-A	YMR173W-A	4.88263615332621e-45	8.53423939547386e-44	-0.0593725320922458	0.0901681543044632	-0.149540686396709	0	0
6-5	YGL038C	OCH1	1.20716775986821e-44	2.08633755697111e-43	-0.00761618766726089	0.141243784034418	-0.148859971701678	0	0
6-5	YML131W	YML131W	5.26217287017023e-44	8.96895210191997e-43	0.0582728312408151	0.206018990795499	-0.147746159554684	0	0
6-5	YCR102C	YCR102C	6.04935762289262e-44	1.02822414692142e-42	0.101261856326277	0.248902118592697	-0.14764026226642	0	0
6-5	YHL016C	DUR3	7.46438947887524e-44	1.26525502979836e-42	0.0237623087452364	0.171242762787238	-0.147480454042002	0	0
6-5	YDR148C	KGD2	7.08590663943695e-43	1.18482503971073e-41	0.00928250291606558	0.155041000474506	-0.145758497558441	0	0
6-5	YOR049C	RSB1	7.91840031920646e-43	1.32044675593254e-41	0.0026172095741784	0.148290194065416	-0.145672984491238	0	0
6-5	YDL170W	UGA3	1.05464595306811e-42	1.74454839957915e-41	0.0371418092308324	0.182593931711142	-0.145452122480309	0	0
6-5	YMR120C	ADE17	2.1392547605871e-42	3.49185234730751e-41	-0.0480247819505778	0.0968808885611917	-0.144905670511769	0	0
6-5	YLR130C	ZRT2	4.87159700308844e-42	7.88917414935844e-41	0.0194523356777912	0.163719572425558	-0.144267236747767	0	0
6-5	YLR449W	FPR4	6.6961995790175e-42	1.07313120526073e-40	0.0200227002065276	0.164042398800257	-0.144019698593729	0	0
6-5	YLR343W	GAS2	5.64887175690241e-41	8.82368069369314e-40	0.032034433383342	0.174383769626036	-0.142349336242694	0	0
6-5	YBR047W	FMP23	6.14790721510175e-40	9.48314687929445e-39	0.0526480169047728	0.19310415078188	-0.140456133877107	0	0
6-5	YML128C	MSC1	1.14304159240701e-39	1.7500165322956e-38	-0.086844795909478	0.0531153711373848	-0.139960167046863	0	0
6-5	YPL177C	CUP9	1.35736592383611e-39	2.07300686882892e-38	0.0255248477515321	0.165347270425461	-0.139822422673929	0	0
6-5	YJL020C	BBC1	3.76612150551355e-38	5.65376391460307e-37	0.00452225676490482	0.141654260202296	-0.137132003437392	0	0
6-5	YMR301C	ATM1	1.05599409937475e-37	1.57759893296421e-36	0.0369452401820733	0.173231843711033	-0.13628660352896	0	0
6-5	YMR145C	NDE1	2.3297823007333e-37	3.46379681819867e-36	0.00207843814404401	0.137712679709615	-0.135634241565571	0	0
6-5	YKL043W	PHD1	6.11516918831377e-37	9.06985430093653e-36	0.0355040063802877	0.170338458309282	-0.134834451928994	0	0
6-5	YMR266W	RSN1	2.94911954932294e-36	4.34273690198628e-35	0.0348683477431037	0.168388685931309	-0.133520338188206	0	0
6-5	YOR226C	ISU2	2.98014658773498e-36	4.37797724912496e-35	0.0446324425751852	0.178143996417263	-0.133511553842077	0	0
6-5	YOL084W	PHM7	3.99548403155417e-36	5.82792824460739e-35	0.0325686167154762	0.165833851178562	-0.133265234463086	0	0
6-5	YKR013W	PRY2	1.16828760681647e-35	1.69209730846423e-34	0.0288642267003859	0.161224176820666	-0.13235995012028	0	0
6-5	YLL052C	AQY2	1.65532901859709e-35	2.38630374877197e-34	0.0988836885832015	0.230948314903996	-0.132064626320794	0	0
6-5	YDR519W	FPR2	1.93900196850142e-35	2.78872777287967e-34	0.0378945757429744	0.169824933005248	-0.131930357262274	0	0
6-5	YKR016W	FCJ1	2.76758452984853e-35	3.97116198817801e-34	0.0226809012701775	0.154308734496995	-0.131627833226817	0	0
6-5	YOL011W	PLB3	2.80007976488401e-35	4.00846685599405e-34	0.00526904921326527	0.136886945736517	-0.131617896523252	0	0
6-5	YEL052W	AFG1	5.20705247664497e-35	7.43692448631933e-34	0.0322428450650308	0.163331580596926	-0.131088735531895	0	0
6-5	YLR311C	YLR311C	1.74457498326118e-34	2.46881368044071e-33	0.0523256998812647	0.182377002385652	-0.130051302504387	0	0
6-5	YNL178W	RPS3	1.90223084121676e-34	2.68575841883464e-33	0.0367691809114935	0.166745936111167	-0.129976755199674	0	0
6-5	YPL188W	POS5	2.45601266432636e-34	3.45972560248714e-33	0.0482731789774046	0.178029524188804	-0.129756345211399	0	0
6-5	YER001W	MNN1	8.46450947027195e-34	1.18426356987705e-32	-0.00402812077150036	0.124655595373349	-0.128683716144849	0	0
6-5	YDR019C	GCV1	1.05502705070112e-33	1.47274138072985e-32	0.0147546693783737	0.143246511620659	-0.128491842242285	0	0
6-5	YDL247W-A	YDL247W-A	2.66155634761625e-33	3.69029273366118e-32	0.0120901899264803	0.139772868268675	-0.127682678342195	0	0
6-5	YDR472W	TRS31	2.71295149169856e-33	3.75311899187894e-32	0.0255185047975855	0.153184405015486	-0.1276659002179	0	0
6-5	YMR251W	GTO3	3.49961348802511e-33	4.83056268928745e-32	0.0186237817209548	0.146066116383077	-0.127442334662122	0	0
6-5	YHL035C	VMR1	6.31432908017155e-33	8.67692882509097e-32	-0.0197264688207833	0.107196172957456	-0.126922641778239	0	0
6-5	YNL115C	YNL115C	7.80974367446473e-33	1.0684283474822e-31	0.03231537481728	0.159050333183331	-0.126734958366051	0	0
6-5	YBR066C	NRG2	9.49085469382201e-33	1.29554366063898e-31	0.0477254178471782	0.174287987105627	-0.126562569258449	0	0
6-5	YGR118W	RPS23A	1.86157973165344e-32	2.49694498789168e-31	0.0714850354350776	0.197450114352364	-0.125965078917286	0	0
6-5	YOR098C	NUP1	2.7002527339051e-32	3.59839295209384e-31	0.0435051233665674	0.169139144818952	-0.125634021452385	0	0
6-5	YHL038C	CBP2	5.08229215027679e-32	6.72912930626777e-31	0.0467592718604378	0.171828375333575	-0.125069103473137	0	0
6-5	YMR251W-A	HOR7	7.80484909241683e-32	1.02677865458874e-30	-0.0130203266204663	0.111664143536715	-0.124684470157182	0	0
6-5	YBR065C	ECM2	7.92137491972463e-32	1.03989113307874e-30	0.0306265073810505	0.155297669148799	-0.124671161767749	0	0
6-5	YBR177C	EHT1	9.02338861469208e-32	1.18204475058705e-30	0.0257910430098814	0.150345171705716	-0.124554128695834	0	0
6-5	YDR533C	HSP31	1.29316660588672e-31	1.69043177083073e-30	0.0296934200521268	0.153923653619872	-0.124230233567746	0	0
6-5	YNR025C	YNR025C	1.38842130057321e-31	1.81111192907752e-30	0.0398010345693535	0.16396719923581	-0.124166164666456	0	0
6-5	YBL029W	YBL029W	1.78331084637769e-31	2.31156048784671e-30	0.0541884783929101	0.178128747025611	-0.123940268632701	0	0
6-5	YOR028C	CIN5	2.5043536242078e-31	3.23938403802141e-30	0.0412665714209173	0.164899742573191	-0.123633171152274	0	0
6-5	YKL093W	MBR1	4.34436845627382e-31	5.59598191549259e-30	0.0290666879663397	0.15220006435111	-0.12313337638477	0	0
6-5	YPR065W	ROX1	5.40512220109309e-31	6.90467991319759e-30	0.0497850865113149	0.172719689950854	-0.122934603439539	0	0
6-5	YKL085W	MDH1	6.15317386772552e-31	7.84402536443522e-30	0.0251947776206788	0.148011294928627	-0.122816517307949	0	0
6-5	YOR032C	HMS1	1.04613469452987e-30	1.32267439861666e-29	0.0380970130567423	0.160428867740915	-0.122331854684173	0	0
6-5	YHR032W	ERC1	1.43396055783725e-30	1.80194228958367e-29	0.0381993607215049	0.160242344509712	-0.122042983788207	0	0
6-5	YBL049W	MOH1	1.89993855750967e-30	2.37781356994618e-29	0.0486693654939182	0.170454015065954	-0.121784649572036	0	0
6-5	YNR044W	AGA1	4.3199017570465e-30	5.30952068545356e-29	-0.0068541768533052	0.11417323315571	-0.121027410009016	0	0
6-5	YDR034W-B	YDR034W-B	4.98476087031434e-30	6.11450786676729e-29	0.110857450189202	0.231752412895411	-0.120894962706209	0	0
6-5	YKR071C	DRE2	6.27443283402544e-30	7.68120051308273e-29	0.0645599822811172	0.185241754777375	-0.120681772496258	0	0
6-5	YBL095W	YBL095W	1.19341110699724e-29	1.45520682414486e-28	0.03560543861468	0.155689558611043	-0.120084119996362	0	0
6-5	YER037W	PHM8	1.55572589631325e-29	1.88953322445921e-28	0.0401384603755787	0.159975265348431	-0.119836804972852	0	0
6-5	YDL022W	GPD1	1.69365315961956e-29	2.05301375144454e-28	-0.0452690728091506	0.0744883869395147	-0.119757459748665	0	0
6-5	YGL148W	ARO2	2.14969596672888e-29	2.59562115747891e-28	0.0556198520782716	0.175154316050728	-0.119534463972457	0	0
6-5	YLL038C	ENT4	4.64099801477298e-29	5.56018597109695e-28	0.0268809671406113	0.145692860696981	-0.11881189355637	0	0
6-5	YDR497C	ITR1	4.84792980087423e-29	5.79684629290581e-28	0.0213755987376342	0.140146406216177	-0.118770807478543	0	0
6-5	YER053C-A	YER053C-A	1.47001698038735e-28	1.74759244103852e-27	0.0351221886254238	0.152843441618872	-0.117721252993448	0	0
6-5	YKL150W	MCR1	1.58129448012817e-28	1.87266543999824e-27	0.0252610397549877	0.142912930340508	-0.11765189058552	0	0
6-5	YER145C	FTR1	1.77396409488319e-28	2.09280276585646e-27	-0.0104056133339679	0.107136906622933	-0.1175425199569	0	0
6-5	YDL131W	LYS21	2.28886506081004e-28	2.68996141432342e-27	0.0564723565029787	0.173772096621223	-0.117299740118244	0	0
6-5	YIL169C	YIL169C	2.42622585924536e-28	2.84597215808819e-27	0.0987678718325521	0.216012019599986	-0.117244147767434	0	0
6-5	YGR046W	TAM41	2.86166534612358e-28	3.35037479802324e-27	0.0583034236714061	0.175389978070922	-0.117086554399515	0	0
6-5	YBR116C	YBR116C	4.32645616058424e-28	5.04616909467008e-27	0.0161890755767034	0.132880080382883	-0.11669100480618	0	0
6-2	Q0130	OLI1	0	0	-4.52169619933724	0.128139493780302	-4.64983569311754	0	0
6-2	Q0065	AI4	0	0	-3.99309386302525	0.123463225339914	-4.11655708836516	0	0
6-2	Q0070	AI5_ALPHA	0	0	-3.6758570821422	0.125550273289605	-3.80140735543181	0	0
6-2	Q0055	AI2	0	0	-2.51167474364654	0.131393636807154	-2.6430683804537	0	0
6-2	Q0050	AI1	0	0	-1.84984332967122	0.133946457556083	-1.9837897872273	0	0
6-2	Q0060	AI3	0	0	-1.73317886744733	0.118276875189491	-1.85145574263682	0	0
6-2	YNR056C	BIO5	0	0	-1.35932368788271	0.0164539619219884	-1.37577764980469	0	0
6-2	YNR058W	BIO3	0	0	-1.27954918656291	0.0505931035299086	-1.33014229009282	0	0
6-2	Q0080	ATP8	0	0	-1.18889415481646	0.132238369883085	-1.32113252469955	0	0
6-2	YDL181W	INH1	0	0	-1.20867507012848	0.0803620338966477	-1.28903710402513	0	0
6-2	YNR057C	BIO4	0	0	-1.18612456136053	0.0776573157096709	-1.2637818770702	0	0
6-2	Q0075	AI5_BETA	0	0	-1.06687651165423	0.14383785427828	-1.21071436593251	0	0
6-2	YGR286C	BIO2	0	0	-1.0505207703853	0.0974375941790013	-1.1479583645643	0	0
6-2	YGL009C	LEU1	0	0	-0.984415511762008	0.136014899100123	-1.12043041086213	0	0
6-2	YGL188C	YGL188C	0	0	-0.984285900216919	0.12454483795246	-1.10883073816938	0	0
6-2	YJR048W	CYC1	0	0	-0.74442563162549	0.180370217831516	-0.924795849457006	0	0
6-2	YKL120W	OAC1	0	0	-0.753320640117286	0.14831938103369	-0.901640021150976	0	0
6-2	YGL187C	COX4	0	0	-0.736975267773829	0.140533506543422	-0.877508774317252	0	0
6-2	YOR065W	CYT1	0	0	-0.738921227940498	0.130137868729545	-0.869059096670043	0	0
6-2	YHR208W	BAT1	0	0	-0.705313179040437	0.161959615816428	-0.867272794856865	0	0
6-2	YGR182C	YGR182C	0	0	-0.669046276820709	0.155712914089812	-0.824759190910521	0	0
6-2	YMR011W	HXT2	0	0	-0.617543799597538	0.199271286267128	-0.816815085864666	0	0
6-2	YFR015C	GSY1	0	0	-0.656941869208994	0.136274935920196	-0.79321680512919	0	0
6-2	YMR169C	ALD3	0	0	-0.681307194260076	0.111563903397532	-0.792871097657608	0	0
6-2	YGR088W	CTT1	0	0	-0.659748499640258	0.113263013278568	-0.773011512918826	0	0
6-2	YGR183C	QCR9	0	0	-0.557806189906027	0.162597385600482	-0.720403575506509	0	0
6-2	YOR375C	GDH1	0	0	-0.559738432650961	0.155154579476828	-0.714893012127789	0	0
6-2	YLR042C	YLR042C	0	0	-0.558758665853281	0.145725205822717	-0.704483871675998	0	0
6-2	YEL024W	RIP1	0	0	-0.529957781007945	0.160582660481503	-0.690540441489448	0	0
6-2	YMR256C	COX7	0	0	-0.520875380512719	0.16853307087105	-0.68940845138377	0	0
6-2	YNL052W	COX5A	0	0	-0.51599584806849	0.166078289077271	-0.682074137145761	0	0
6-2	YJL166W	QCR8	0	0	-0.510901508388336	0.168768386954009	-0.679669895342345	0	0
6-2	YOL143C	RIB4	0	0	-0.548333306084057	0.127795328192306	-0.676128634276363	0	0
6-2	YDR529C	QCR7	0	0	-0.504445424312746	0.168164274421822	-0.672609698734567	0	0
6-2	YKL216W	URA1	0	0	-0.530141476379165	0.141990961242486	-0.672132437621651	0	0
6-2	YHR001W-A	QCR10	0	0	-0.523825136538659	0.143816350220882	-0.667641486759541	0	0
6-2	YPR191W	QCR2	0	0	-0.515087529075862	0.148971910327863	-0.664059439403725	0	0
6-2	YPR015C	YPR015C	0	0	-0.49290672408582	0.158504854498949	-0.651411578584769	0	0
6-2	YBL045C	COR1	0	0	-0.497940870885874	0.144725813721117	-0.642666684606991	0	0
6-2	YGR052W	FMP48	0	0	-0.505011546461672	0.137206423337463	-0.642217969799135	0	0
6-2	YKL096W	CWP1	0	0	-0.53978667030765	0.0946407255224621	-0.634427395830113	0	0
6-2	YDR133C	YDR133C	0	0	-0.440841442367499	0.187842977891248	-0.628684420258747	0	0
6-2	YMR116C	ASC1	0	0	-0.435536906017599	0.173372300919088	-0.608909206936687	0	0
6-2	YJL102W	MEF2	0	0	-0.428602973500511	0.172865859495117	-0.601468832995629	0	0
6-2	YKL148C	SDH1	0	0	-0.457497945341659	0.141080245193304	-0.598578190534963	0	0
6-2	YOR273C	TPO4	0	0	-0.496942692905495	0.0989779308990989	-0.595920623804594	0	0
6-2	Q0120	BI4	0	0	-0.461745073877807	0.133364500934755	-0.595109574812562	0	0
6-2	YJL153C	INO1	0	0	-0.398770782961346	0.191093048091786	-0.589863831053132	0	0
6-2	YJL136C	RPS21B	0	0	-0.404512217856992	0.172904766744709	-0.577416984601701	0	0
6-2	YBR039W	ATP3	0	0	-0.405334864774104	0.167400443841938	-0.572735308616042	0	0
6-2	YKL093W	MBR1	0	0	-0.411601100532289	0.154755355042681	-0.566356455574969	0	0
6-2	YHR008C	SOD2	0	0	-0.393221753140632	0.166677785754462	-0.559899538895095	0	0
6-2	YBR083W	TEC1	0	0	-0.435604979619961	0.122072369856491	-0.557677349476452	0	0
6-2	YLL041C	SDH2	0	0	-0.394508218597633	0.157849033562251	-0.552357252159885	0	0
6-2	YHR051W	COX6	0	0	-0.414000930794034	0.135436707835979	-0.549437638630013	0	0
6-2	YOL126C	MDH2	0	0	-0.383562338599236	0.16348552711842	-0.547047865717657	0	0
6-2	YML091C	RPM2	0	0	-0.388835590162898	0.157483225707823	-0.546318815870721	0	0
6-2	YGL191W	COX13	0	0	-0.37343059397996	0.167560027404378	-0.540990621384339	0	0
6-2	YFR053C	HXK1	0	0	-0.51312101213136	0.0245792792198499	-0.53770029135121	0	0
6-2	YFR033C	QCR6	0	0	-0.381446713404485	0.154229424777315	-0.5356761381818	0	0
6-2	YKL035W	UGP1	0	0	-0.38595816234103	0.148196696625224	-0.534154858966254	0	0
6-2	YOR374W	ALD4	0	0	-0.346412950073171	0.183555942094313	-0.529968892167484	0	0
6-2	YPR160W	GPH1	0	0	-0.424380693531355	0.10347024109998	-0.527850934631334	0	0
6-2	YGL038C	OCH1	0	0	-0.384273312751451	0.143486993346123	-0.527760306097574	0	0
6-2	YDR298C	ATP5	0	0	-0.353455177364249	0.168181282767887	-0.521636460132136	0	0
6-2	YOL084W	PHM7	0	0	-0.350524971566777	0.168090815389392	-0.518615786956169	0	0
6-2	YLR038C	COX12	0	0	-0.345171165159488	0.17201241867229	-0.517183583831778	0	0
6-2	YBL099W	ATP1	0	0	-0.373288842741839	0.139263429745448	-0.512552272487287	0	0
6-2	YBR191W-A	YBR191W-A	0	0	-0.334068935875161	0.17600501857524	-0.5100739544504	0	0
6-2	YKL109W	HAP4	0	0	-0.311779658458728	0.190041901673444	-0.501821560132172	0	0
6-2	YDL204W	RTN2	0	0	-0.39852793934034	0.102572076129314	-0.501100015469654	0	0
6-2	YKL016C	ATP7	0	0	-0.33310985358877	0.16722115214138	-0.50033100573015	0	0
6-2	YLR420W	URA4	0	0	-0.3675410192325	0.129735120287079	-0.497276139519579	0	0
6-2	YJR154W	YJR154W	0	0	-0.408796671460825	0.0826282447520982	-0.491424916212924	0	0
6-2	YPL245W	YPL245W	0	0	-0.309498248662628	0.181575884680838	-0.491074133343467	0	0
6-2	YLL061W	MMP1	0	0	-0.280333678936279	0.210075156699523	-0.490408835635803	0	0
6-2	YMR136W	GAT2	0	0	-0.341661255720018	0.144297705911268	-0.485958961631286	0	0
6-2	YER117W	RPL23B	0	0	-0.292489377198974	0.192029312354743	-0.484518689553717	0	0
6-2	YHR087W	RTC3	0	0	-0.47169317370517	0.0119134145274116	-0.483606588232582	0	0
6-2	YKL062W	MSN4	0	0	-0.319981985933937	0.153731549646509	-0.473713535580446	0	0
6-2	YNL186W	UBP10	0	0	-0.318055113668369	0.154815085387186	-0.472870199055556	0	0
6-2	YMR251W-A	HOR7	0	0	-0.357018808318605	0.113697583098978	-0.470716391417583	0	0
6-2	YDR377W	ATP17	0	0	-0.29875006505741	0.168572651354776	-0.467322716412185	0	0
6-2	YJR123W	RPS5	0	0	-0.289935293608361	0.173521795054747	-0.463457088663109	0	0
6-2	YDL048C	STP4	0	0	-0.320471325669773	0.14150889148644	-0.461980217156212	0	0
6-2	Q0085	ATP6	0	0	-0.304706602094305	0.148986945525148	-0.453693547619453	0	0
6-2	YJR121W	ATP2	0	0	-0.310520991634039	0.140185451593974	-0.450706443228012	0	0
6-2	YGL148W	ARO2	0	0	-0.273165808662909	0.177098322970697	-0.450264131633606	0	0
6-2	YOR107W	RGS2	0	0	-0.287153913643332	0.162425835027601	-0.449579748670933	0	0
6-2	YBR230C	OM14	0	0	-0.305538688465209	0.143169739957799	-0.448708428423008	0	0
6-2	YOL077W-A	ATP19	0	0	-0.313876121643325	0.133316739143277	-0.447192860786603	0	0
6-2	YPL004C	LSP1	0	0	-0.339352769013763	0.103619000907125	-0.442971769920888	0	0
6-2	YDL196W	YDL196W	0	0	0.754806187877665	1.19719730910601	-0.442391121228345	0	0
6-2	YLR395C	COX8	0	0	-0.284385257752912	0.156762046477074	-0.441147304229986	0	0
6-2	YGR118W	RPS23A	0	0	-0.240483254403969	0.199311683780918	-0.439794938184887	0	0
6-2	YIL119C	RPI1	0	0	-0.314588226496755	0.124596953144105	-0.43918517964086	0	0
6-2	YKL002W	DID4	0	0	-0.27340977551643	0.165692234844909	-0.43910201036134	0	0
6-2	YBL015W	ACH1	0	0	-0.279953994573312	0.158768493962881	-0.438722488536194	0	0
6-2	YDL004W	ATP16	0	0	-0.27149680953278	0.164550841917334	-0.436047651450114	0	0
6-2	YBR084W	MIS1	0	0	-0.26599869946955	0.164876598356379	-0.430875297825929	0	0
6-2	YER001W	MNN1	0	0	-0.303194750213842	0.126451462898978	-0.42964621311282	0	0
6-2	YPR020W	ATP20	0	0	-0.27522367194334	0.152427447095982	-0.427651119039322	0	0
6-2	YDR222W	YDR222W	0	0	-0.31936391967484	0.107317301722099	-0.426681221396939	0	0
6-2	YKL006W	RPL14A	0	0	-0.251414453000013	0.174776036048041	-0.426190489048054	0	0
6-2	YJR077C	MIR1	0	0	-0.263246512801502	0.157521682815341	-0.420768195616843	0	0
6-2	YOR032C	HMS1	0	0	-0.258382545859709	0.162201564340305	-0.420584110200014	0	0
6-2	YOL031C	SIL1	0	0	-0.275762006165594	0.14422745955398	-0.419989465719574	0	0
6-2	YDR216W	ADR1	0	0	-0.294743186442783	0.121107007999951	-0.415850194442734	0	0
6-2	YOL136C	PFK27	0	0	-0.279284428880559	0.136404604206963	-0.415689033087522	0	0
6-2	YHL002W	HSE1	0	0	-0.240349265625439	0.174996260920067	-0.415345526545506	0	0
6-2	YBL029W	YBL029W	0	0	-0.230882048787581	0.179841785477311	-0.410723834264892	0	0
6-2	YPR158W	CUR1	0	0	-0.166326750785417	0.242532908641652	-0.408859659427069	0	0
6-2	YPL061W	ALD6	0	0	-0.244850984633796	0.163641323034146	-0.408492307667943	0	0
6-2	YOR063W	RPL3	0	0	-0.244562701527976	0.163297722166017	-0.407860423693993	0	0
6-2	YML128C	MSC1	0	0	-0.353013852672879	0.0547476697743773	-0.407761522447257	0	0
6-2	YOR356W	CIR2	0	0	-0.254034085214021	0.153226874051163	-0.407260959265184	0	0
6-2	YNL178W	RPS3	0	0	-0.235691150158303	0.168398806137561	-0.404089956295864	0	0
6-2	YLR294C	YLR294C	0	0	-0.236566746332618	0.167461970679408	-0.404028717012026	0	0
6-2	YDR025W	RPS11A	0	0	-0.239040229512771	0.164964707649441	-0.404004937162212	0	0
6-2	YEL039C	CYC7	0	0	-0.205073549650402	0.197752893654948	-0.40282644330535	0	0
6-2	YHR015W	MIP6	0	0	-0.197714927990362	0.20483972480999	-0.402554652800352	0	0
6-2	YNR014W	YNR014W	0	0	-0.238517470618714	0.16173741228285	-0.400254882901564	0	0
6-2	YGL031C	RPL24A	0	0	-0.224783376760303	0.175336747411089	-0.400120124171391	0	0
6-2	YER060W	FCY21	0	0	-0.285297502971692	0.113237118940796	-0.398534621912488	0	0
6-2	YMR304C-A	YMR304C-A	0	0	-0.217332884163991	0.179938693876641	-0.397271578040632	0	0
6-2	YGL037C	PNC1	0	0	-0.28418680670594	0.110313326433308	-0.394500133139249	0	0
6-2	YBL030C	PET9	0	0	-0.231891476100587	0.162574533366516	-0.394466009467102	0	0
6-2	YIL052C	RPL34B	0	0	-0.226534053264593	0.165936104050092	-0.392470157314685	0	0
6-2	YNL274C	GOR1	0	0	-0.242732599444156	0.149550090106091	-0.392282689550247	0	0
6-2	YJL034W	KAR2	0	0	-0.226370565729196	0.165377198048825	-0.391747763778021	0	0
6-2	YPL078C	ATP4	0	0	-0.227650667067163	0.162713340247509	-0.390364007314672	0	0
6-2	YIL124W	AYR1	0	0	-0.229831836770194	0.15957855605381	-0.389410392824004	0	0
6-2	YDL061C	RPS29B	0	0	-0.193183167546413	0.193719731358489	-0.386902898904902	0	0
6-2	YMR230W	RPS10B	0	0	-0.21161321406043	0.175112313132289	-0.38672552719272	0	0
6-2	YPL223C	GRE1	0	0	-0.214949005871646	0.169709172776254	-0.3846581786479	0	0
6-2	YDR497C	ITR1	0	0	-0.241431869019045	0.141731772989219	-0.383163642008264	0	0
6-2	YOR161C	PNS1	0	0	-0.285694581884717	0.0973324701889905	-0.383027052073707	0	0
6-2	YGR109C	CLB6	0	0	-0.242562364799283	0.13858431969545	-0.381146684494733	0	0
6-2	YGR248W	SOL4	0	0	-0.299082108916456	0.0806197584834638	-0.37970186739992	0	0
6-2	YKR016W	FCJ1	0	0	-0.222009706419161	0.155813328350632	-0.377823034769793	0	0
6-2	YML073C	RPL6A	0	0	-0.215766030732407	0.161541596414188	-0.377307627146595	0	0
6-2	YLR350W	ORM2	0	0	-0.190378526097976	0.186867225090122	-0.377245751188098	0	0
6-2	YNR034W-A	YNR034W-A	0	0	-0.211316347070334	0.163010400781343	-0.374326747851677	0	0
6-2	YKL180W	RPL17A	0	0	-0.191793676443501	0.181129488561109	-0.37292316500461	0	0
6-2	YJR155W	AAD10	0	0	-0.271773598203275	0.100508285703078	-0.372281883906353	0	0
6-2	YGR148C	RPL24B	0	0	-0.209941793613468	0.162111319931421	-0.37205311354489	0	0
6-2	YBL087C	RPL23A	0	0	-0.193197543762673	0.175942140395682	-0.369139684158355	0	0
6-2	YHR033W	YHR033W	0	0	-0.196022412100316	0.172230474279568	-0.368252886379884	0	0
6-2	YIL155C	GUT2	0	0	-0.20034408255533	0.166955958456201	-0.367300041011531	0	0
6-2	YIL136W	OM45	0	0	-0.2267412350379	0.140447324034571	-0.36718855907247	0	0
6-2	YKL150W	MCR1	0	0	-0.222213757429508	0.144413677060458	-0.366627434489966	0	0
6-2	YLR448W	RPL6B	0	0	-0.193188708658058	0.171180406490537	-0.364369115148596	0	0
6-2	YLR183C	TOS4	0	0	-0.222547772531278	0.141091098942336	-0.363638871473614	0	0
6-2	YMR056C	AAC1	0	0	-0.208987377011452	0.154401625535421	-0.363389002546872	0	0
6-2	YOR108W	LEU9	0	0	-0.210407713535551	0.15286172758146	-0.363269441117011	0	0
6-2	YNL111C	CYB5	0	0	-0.194233719249419	0.168076700961338	-0.362310420210757	0	0
6-2	YOR317W	FAA1	0	0	-0.218455499380104	0.143371374282305	-0.36182687366241	0	0
6-2	YHR097C	YHR097C	0	0	-0.213268865132515	0.147569725846642	-0.360838590979157	0	0
6-2	YHL028W	WSC4	0	0	-0.225877088879978	0.132801816599311	-0.358678905479289	0	0
6-2	YOR096W	RPS7A	0	0	-0.196872614256439	0.161141982260989	-0.358014596517428	0	0
6-2	YBR298C	MAL31	0	0	-0.171667096413218	0.186152134160257	-0.357819230573474	0	0
6-2	YLR449W	FPR4	0	0	-0.192342017351697	0.165388575722786	-0.357730593074483	0	0
6-2	YDL067C	COX9	0	0	-0.200516298544919	0.15710011590219	-0.357616414447109	0	0
6-2	YMR250W	GAD1	0	0	-0.257476672457807	0.10007649886942	-0.357553171327227	0	0
6-2	YJR010W	MET3	0	0	-0.141990540245558	0.215017541948872	-0.35700808219443	0	0
6-2	YMR199W	CLN1	0	0	-0.222254026513639	0.134620161779725	-0.356874188293364	0	0
6-2	YAL003W	EFB1	0	0	-0.181528421115627	0.173835007192765	-0.355363428308393	0	0
6-2	YPR194C	OPT2	0	0	-0.145825044087128	0.208519789068734	-0.354344833155862	0	0
6-2	YGL010W	YGL010W	1.98614389628181e-321	3.33000245297e-320	-0.141434128920539	0.211296862206776	-0.352730991127315	0	0
6-2	YJL189W	RPL39	2.13989712526761e-319	3.56842371168361e-318	-0.181141114656626	0.170465339032169	-0.351606453688795	0	0
6-2	YDR080W	VPS41	2.856341718302e-319	4.75030284638275e-318	-0.175674193588056	0.175862743278787	-0.351536936866843	0	0
6-2	YKL152C	GPM1	1.17010060970228e-318	1.94073135837867e-317	-0.182256439109841	0.168940853190964	-0.351197292300805	0	0
6-2	YML027W	YOX1	9.98234440074301e-318	1.64242840466437e-316	-0.196698288700606	0.153982035536596	-0.350680324237203	0	0
6-2	YDR418W	RPL12B	8.75099595512272e-316	1.43219217604199e-314	-0.178968465187505	0.17063059398666	-0.349599059174165	0	0
6-2	YLR295C	ATP14	4.58793636842609e-315	7.48877444263736e-314	-0.186728920176407	0.16246882470503	-0.349197744881437	0	0
6-2	YKR013W	PRY2	4.84874184814499e-313	7.89359820661291e-312	-0.185501033826097	0.162565397677341	-0.348066431503439	0	0
6-2	YER091C	MET6	2.16448830553694e-312	3.51444548556914e-311	-0.253045775526834	0.0946567147068156	-0.347702490233649	0	0
6-2	YHL026C	YHL026C	5.71240978785684e-309	9.17853343517622e-308	-0.180576956934374	0.16520270429568	-0.345779661230054	0	0
6-2	YDR503C	LPP1	1.55130144084389e-308	2.48611165974202e-307	-0.173561297560866	0.171973765775974	-0.34553506333684	0	0
6-2	YDR096W	GIS1	3.00897701302347e-308	4.80968605449607e-307	-0.206767758936276	0.138605005468052	-0.345372764404329	0	0
6-2	Q0140	VAR1	3.33780604956127e-304	5.25363860351863e-303	-0.175414544665437	0.167668372201711	-0.343082916867148	0	0
6-2	YGL189C	RPS26A	2.84100050868215e-303	4.46029850854169e-302	-0.162383677745378	0.180170610966237	-0.342554288711615	0	0
6-2	YER088C	DOT6	1.79103875413359e-300	2.7696012814547e-299	-0.198263522010131	0.142694483719251	-0.340958005729382	0	0
6-2	YLR388W	RPS29A	8.89650852624945e-294	1.36545914445172e-292	-0.175914768678162	0.161194662226735	-0.337109430904897	0	0
6-2	YPR130C	YPR130C	5.15266732913995e-292	7.86929639128552e-291	-0.146350445663556	0.189738496108698	-0.336088941772254	0	0
6-2	YDR074W	TPS2	8.57299748583815e-291	1.29645574724562e-289	-0.234150916904913	0.101229314127086	-0.335380231031999	0	0
6-2	YGR014W	MSB2	4.29975516659714e-290	6.45486359559717e-289	-0.199704029948836	0.135269074218427	-0.334973104167264	0	0
6-2	YBR191W	RPL21A	2.80336351233289e-284	4.1182744931176e-283	-0.167121546556472	0.164452169104953	-0.331573715661426	0	0
6-2	YKR057W	RPS21A	5.84683001702109e-284	8.5688696448979e-283	-0.163149851961781	0.16823620581844	-0.33138605778022	0	0
6-2	YPR156C	TPO3	7.51268651100806e-284	1.09841885717819e-282	-0.196780272747564	0.13454176143249	-0.331322034180054	0	0
6-2	YJL103C	GSM1	2.7810218568431e-281	4.04691152281177e-280	-0.167305783594015	0.162502303605377	-0.329808087199392	0	0
6-2	Q0110	BI2	2.82762805025682e-281	4.10505060472578e-280	-0.198094304844771	0.131709518003177	-0.329803822847948	0	0
6-2	YGR065C	VHT1	1.42931889000974e-277	2.04141147022224e-276	-0.254853975512696	0.0727543724886492	-0.327608348001345	0	0
6-2	YMR194W	RPL36A	1.64671775412617e-272	2.31440741297459e-271	-0.161067448632206	0.163516585823652	-0.324584034455858	0	0
6-2	YCL021W-A	YCL021W-A	7.43519762517174e-272	1.04025327318162e-270	-0.105001462458166	0.219189337890508	-0.324190800348674	0	0
6-2	YDL083C	RPS16B	1.7896030248956e-270	2.49251707982073e-269	-0.160642176684946	0.162717270883848	-0.323359447568794	0	0
6-2	YOR225W	YOR225W	1.38294026089948e-268	1.9217886057995e-267	-0.129819212959188	0.192400561634533	-0.322219774593721	0	0
6-2	YDL081C	RPP1A	1.23457935950882e-267	1.7041061852728e-266	-0.150851046754637	0.170793325586781	-0.321644372341417	0	0
6-2	YPL247C	YPL247C	3.58486623406447e-267	4.92619702988369e-266	-0.164228571536258	0.157135234487221	-0.321363806023479	0	0
6-2	YJR047C	ANB1	7.45879596986703e-267	1.02268380297955e-265	-0.150508341091302	0.170662485251353	-0.321170826342655	0	0
6-2	YKL187C	YKL187C	1.11905965448989e-266	1.53095300847065e-265	-0.110920164991172	0.210143758986796	-0.321063923977968	0	0
6-2	YFL030W	AGX1	2.62444461635361e-263	3.58248302719066e-262	-0.152065036992866	0.16694709636881	-0.319012133361676	0	0
6-2	YMR175W	SIP18	6.6630382013396e-263	9.07526395193495e-262	-0.160199268624662	0.158565633776568	-0.31876490240123	0	0
6-2	YML120C	NDI1	7.1486349209465e-258	9.69386317851427e-257	-0.162371370417604	0.153303737595591	-0.315675108013194	0	0
6-2	YAL005C	SSA1	3.58642826952186e-255	4.85268912783989e-254	-0.0848475672753684	0.229156395488357	-0.314003962763725	0	0
6-2	YLR075W	RPL10	2.40259258610606e-251	3.21561740917016e-250	-0.137186986575098	0.174433958576497	-0.311620945151595	0	0
6-2	YLR311C	YLR311C	6.15714642659982e-251	8.2228557255673e-250	-0.127835604651467	0.183529707698166	-0.311365312349633	0	0
6-2	YCR075C	ERS1	1.99305981170237e-250	2.64455463187175e-249	-0.13934894760413	0.171696988160905	-0.311045935765035	0	0
6-2	YLR248W	RCK2	4.12303092352932e-246	5.42411530877951e-245	-0.157256299957129	0.151074555811325	-0.308330855768453	0	0
6-2	YDR277C	MTH1	1.14182689660794e-244	1.49576899194713e-243	-0.136838220878129	0.170579869217887	-0.307418090096016	0	0
6-2	YLR258W	GSY2	2.61633744636173e-243	3.41285455476784e-242	-0.208362631002268	0.0981922829595203	-0.306554913961788	0	0
6-2	YGR040W	KSS1	4.21772599683297e-243	5.49016232077203e-242	-0.126587879476509	0.179835205683775	-0.306423085160285	0	0
6-2	YJL190C	RPS22A	7.62653465338162e-243	9.90646711818203e-242	-0.160684500012613	0.145574980257653	-0.306259480270266	0	0
6-2	YDL022W	GPD1	7.33669202037744e-240	9.45039452311666e-239	-0.228710908708355	0.0756449246134245	-0.304355833321779	0	0
6-2	YHR050W	SMF2	9.90746029420695e-240	1.27352145865119e-238	-0.125892526222147	0.178379784258446	-0.304272310480593	0	0
6-2	YDL042C	SIR2	1.17095620078955e-239	1.50203737190676e-238	-0.144292236037835	0.159933599323869	-0.304225835361704	0	0
6-2	YBL098W	BNA4	4.84151804518902e-238	6.19754488357184e-237	-0.138207337820491	0.164981575747525	-0.303188913568016	0	0
6-2	YLR453C	RIF2	9.19216071679298e-237	1.1742366795572e-235	-0.114606520141231	0.187759782786234	-0.302366302927464	0	0
6-2	YBR203W	COS111	3.70590853248002e-236	4.72426769533093e-235	-0.110338635199427	0.191637292521039	-0.301975927720466	0	0
6-2	YDL130W	RPP1B	1.55802778450895e-235	1.97392842513762e-234	-0.123451122132216	0.178122166549757	-0.301573288681973	0	0
6-2	YNL318C	HXT14	6.04980324360686e-234	7.60229857699681e-233	-0.114328800202101	0.18621611228789	-0.300544912489991	0	0
6-2	Q0045	COX1	5.36410745992864e-233	6.72693963978855e-232	-0.152863145787964	0.147066782295285	-0.299929928083249	0	0
6-2	YML126C	ERG13	1.65832923492032e-232	2.07543435688811e-231	-0.136939068360619	0.162672299498214	-0.299611367858833	0	0
6-2	YGL077C	HNM1	2.24773920837594e-230	2.80739897078533e-229	-0.165210212717119	0.133011582715601	-0.29822179543272	0	0
6-2	YCR010C	ADY2	2.94449478538651e-230	3.67020865168379e-229	-0.125974401792136	0.172170779136274	-0.298145180928411	0	0
6-2	YKL056C	TMA19	7.17352248572324e-230	8.90556010803066e-229	-0.126873511957901	0.17101886662827	-0.297892378586172	0	0
6-2	YMR142C	RPL13B	4.86882198540743e-227	6.00812632999277e-226	-0.131237082903497	0.164797636415376	-0.296034719318872	0	0
6-2	YGL158W	RCK1	2.4528104444033e-225	2.99680008751848e-224	-0.0992633139923158	0.195649073495952	-0.294912387488268	0	0
6-2	YDR178W	SDH4	7.53321805776718e-224	9.16764406635572e-223	-0.122677648526282	0.171250610705338	-0.293928259231619	0	0
6-2	YOR288C	MPD1	3.31397473692895e-222	4.01713637069777e-221	-0.146796178289778	0.146040857569611	-0.292837035859389	0	0
6-2	YGR085C	RPL11B	4.07222328925153e-222	4.9265917048396e-221	-0.124566085892747	0.168211415682948	-0.292777501575695	0	0
6-2	YPR028W	YOP1	4.3519323000787e-222	5.25468146604415e-221	-0.140514363035229	0.15224394116351	-0.292758304198738	0	0
6-2	YOR268C	YOR268C	7.77287501571577e-222	9.34866254326829e-221	-0.121792290327021	0.170798344559946	-0.292590634886967	0	0
6-2	YOR234C	RPL33B	3.60425096594797e-221	4.30973419765484e-220	-0.12348941019768	0.168657303727893	-0.292146713925572	0	0
6-2	YAR073W	IMD1	5.71527482381158e-219	6.79445966530201e-218	-0.10136520255079	0.189310664512556	-0.290675867063346	0	0
6-2	YOR095C	RKI1	1.35272843985913e-217	1.59585745199443e-216	-0.13665660714788	0.153096845729753	-0.289753452877633	0	0
6-2	YJL111W	CCT7	2.57517609457048e-217	3.03222070677478e-216	-0.118205236447805	0.171360178334596	-0.289565414782401	0	0
6-2	YMR196W	YMR196W	5.72624583558047e-215	6.71690813793374e-214	-0.139833785199963	0.148148317834358	-0.287982103034321	0	0
6-2	YOR028C	CIN5	1.28959395768224e-212	1.50128202243386e-211	-0.120442561810847	0.165943739462187	-0.286386301273034	0	0
6-2	YCL043C	PDI1	2.71794203936174e-212	3.15813604197023e-211	-0.102056533853597	0.184109441170057	-0.286165975023654	0	0
6-2	YDR513W	GRX2	3.00528529743582e-212	3.48545306112387e-211	-0.134778310927884	0.151357951848267	-0.286136262776152	0	0
6-2	YBR071W	YBR071W	1.22239547563688e-211	1.41239327428455e-210	-0.105553824308987	0.180167309910645	-0.285721134219631	0	0
6-2	YMR279C	YMR279C	4.62388381133769e-211	5.32264237237939e-210	-0.0997082578231258	0.185618672780885	-0.285326930604011	0	0
6-2	YOL057W	YOL057W	6.15330232362893e-210	7.06999540722356e-209	-0.125562254689696	0.158996190775219	-0.284558445464915	0	0
6-2	YOR114W	YOR114W	1.27135133976297e-208	1.45533168206633e-207	-0.109941561456765	0.173715147267016	-0.283656708723781	0	0
6-2	YEL034W	HYP2	1.34766619637276e-208	1.53983341326295e-207	-0.118411425471687	0.165227896774399	-0.283639322246086	0	0
6-2	YDR034W-B	YDR034W-B	1.75969275793563e-205	1.99216592962621e-204	-0.0487102101096922	0.232781092575495	-0.281491302685187	0	0
6-2	YLR460C	YLR460C	2.4825430490271e-205	2.80536458104344e-204	-0.0639990155206643	0.217388840647443	-0.281387856168107	0	0
6-2	YER131W	RPS26B	6.77338785762586e-205	7.64018337871144e-204	-0.0918608535744404	0.189225077457548	-0.281085931031989	0	0
6-2	YOR073W	SGO1	1.85360922693638e-202	2.0718784293836e-201	-0.107712411172091	0.171679426953385	-0.279391838125476	0	0
27	YGL089C	MF(ALPHA)2	0	0	-4.61813671604321	0.00501059038571517	-4.62314730642893	0	0
27	YJR004C	SAG1	0	0	-3.43378088099457	0.0657527459985976	-3.49953362699317	0	0
27	YPL187W	MF(ALPHA)1	0	0	-3.27349400345502	0.159031009236697	-3.43252501269172	0	0
27	YKL178C	STE3	0	0	-2.8323045259914	0.0939288688430474	-2.92623339483444	0	0
27	YLR452C	SST2	0	0	-2.2387900513442	0.136363826373482	-2.37515387771769	0	0
27	YJL157C	FAR1	0	0	-2.25417029021308	0.107208396751157	-2.36137868696423	0	0
27	YHR005C	GPA1	0	0	-2.14075842003047	0.13976331139415	-2.28052173142462	0	0
27	YLR040C	YLR040C	0	0	-1.69076639220679	0.147922225425687	-1.83868861763248	0	0
27	YJR086W	STE18	0	0	-1.59985931703999	0.169372597207677	-1.76923191424767	0	0
27	YDL227C	HO	0	0	-1.62241179642073	0.0985387321830684	-1.7209505286038	0	0
27	YDR210C-C	YDR210C-C	0	0	-1.48705740838151	0.18995058865324	-1.67700799703475	0	0
27	YPR158W-A	YPR158W-A	0	0	-1.39678676371827	0.184276781168452	-1.58106354488672	0	0
27	YAR009C	YAR009C	0	0	-1.37851421524911	0.194194012842601	-1.57270822809171	0	0
27	YDR098C-B	YDR098C-B	0	0	-1.33712857254936	0.204398960374804	-1.54152753292417	0	0
27	YMR158C-A	YMR158C-A	0	0	-1.32048419578323	0.218758039563027	-1.53924223534626	0	0
27	YCL027W	FUS1	0	0	-1.38130431116626	0.149662779997411	-1.53096709116367	0	0
27	YBR083W	TEC1	0	0	-1.38705936982439	0.130313395206578	-1.51737276503096	0	0
27	YLR400W	YLR400W	0	0	-1.31097954646517	0.206275133827681	-1.51725468029285	0	0
27	YBL016W	FUS3	0	0	-1.3571360721484	0.148097835689639	-1.50523390783804	0	0
27	YDR261C-D	YDR261C-D	0	0	-1.26616661247164	0.204957652384672	-1.47112426485631	0	0
27	YPR158C-D	YPR158C-D	0	0	-1.25409440035971	0.215355443713431	-1.46944984407315	0	0
27	YGR161C-D	YGR161C-D	0	0	-1.27854615375554	0.190691547232266	-1.4692377009878	0	0
27	YNR044W	AGA1	0	0	-1.34293623737898	0.124561583268288	-1.46749782064726	0	0
27	YCR040W	MATALPHA1	0	0	-1.2946952764621	0.157960738937163	-1.45265601539926	0	0
27	YIL117C	PRM5	0	0	-1.02931426911529	0.298612744691845	-1.32792701380714	0	0
27	YER138W-A	YER138W-A	0	0	-1.07533588892969	0.225825580867129	-1.30116146979682	0	0
27	YDR210C-D	YDR210C-D	0	0	-1.09499474012229	0.204634590420623	-1.29962933054291	0	0
27	YBL107W-A	YBL107W-A	0	0	-1.04058735673591	0.210651202187685	-1.25123855892359	0	0
27	YDR170W-A	YDR170W-A	0	0	-1.06172799599488	0.172032572080958	-1.23376056807584	0	0
27	YDR379C-A	YDR379C-A	0	0	-1.02586419832638	0.196543478535047	-1.22240767686143	0	0
27	YDR261W-B	YDR261W-B	0	0	-1.04216177720849	0.177308216526688	-1.21946999373517	0	0
27	YDR381C-A	YDR381C-A	0	0	-1.00869375078093	0.18629864921129	-1.19499239999222	0	0
27	YGR044C	RME1	0	0	-0.988700012292585	0.153638000449533	-1.14233801274212	0	0
27	YLR042C	YLR042C	0	0	-0.982676660442443	0.150325714685927	-1.13300237512837	0	0
27	YDR103W	STE5	0	0	-0.963020007437121	0.155990101681155	-1.11901010911828	0	0
27	YOR212W	STE4	0	0	-0.945817733926455	0.152278385618195	-1.09809611954465	0	0
27	YLR265C	NEJ1	0	0	-0.94167535693373	0.153227537380607	-1.09490289431434	0	0
27	YOL104C	NDJ1	0	0	-0.857319423973067	0.227885024365311	-1.08520444833838	0	0
27	YFL002W-B	YFL002W-B	0	0	-0.937474482852231	0.127227728350037	-1.06470221120227	0	0
27	YDR210W-B	YDR210W-B	0	0	-0.914694349106027	0.134916738655707	-1.04961108776173	0	0
27	YCL021W-A	YCL021W-A	0	0	-0.797758957658998	0.225022946069907	-1.02278190372891	0	0
27	YHR084W	STE12	0	0	-0.877811757858881	0.134339391706049	-1.01215114956493	0	0
27	YMR061W	RNA14	0	0	-0.820386078550464	0.187541277010412	-1.00792735556088	0	0
27	YLR411W	CTR3	0	0	-0.769831930497872	0.206348846162775	-0.976180776660647	0	0
27	YMR046C	YMR046C	0	0	-0.789682375769348	0.179171982963583	-0.96885435873293	0	0
27	YGL193C	YGL193C	0	0	-0.762128834144721	0.178519184785985	-0.940648018930707	0	0
27	YNL254C	RTC4	0	0	-0.725013693145396	0.193867892733766	-0.918881585879162	0	0
27	YNL284C-A	YNL284C-A	0	0	-0.702087210851777	0.17496824226948	-0.877055453121257	0	0
27	YBR073W	RDH54	0	0	-0.684850830061839	0.178608007375127	-0.863458837436965	0	0
27	YIL080W	YIL080W	0	0	-0.632733696960385	0.215685853395167	-0.848419550355552	0	0
27	YDR320C-A	DAD4	0	0	-0.633167256507878	0.183698626227531	-0.816865882735409	0	0
27	YCR018C	SRD1	0	0	-0.586955542224112	0.198948875931349	-0.78590441815546	0	0
27	YDR410C	STE14	0	0	-0.596887670723463	0.169147566344497	-0.76603523706796	0	0
27	YGR014W	MSB2	0	0	-0.62359462061903	0.139116810681342	-0.762711431300372	0	0
27	YBR158W	AMN1	0	0	-0.597549456742054	0.162427554417631	-0.759977011159686	0	0
27	YGR109W-B	YGR109W-B	0	0	-0.512582905806154	0.213111838317506	-0.725694744123659	0	0
27	YPR122W	AXL1	0	0	-0.523392066846927	0.178737690227612	-0.702129757074539	0	0
27	YCL055W	KAR4	0	0	-0.544429918559422	0.156069596709311	-0.700499515268733	0	0
27	YGR045C	YGR045C	0	0	-0.528523234890251	0.163923851647642	-0.692447086537893	0	0
27	YER084W	YER084W	0	0	-0.489274464852482	0.18656966628453	-0.675844131137011	0	0
27	YDR309C	GIC2	0	0	-0.474806211393506	0.169796341604372	-0.644602552997878	0	0
27	YBR067C	TIP1	0	0	-0.387222694588329	0.222642223414279	-0.609864918002608	0	0
27	YOR343W-B	YOR343W-B	0	0	-0.466150797004259	0.14284296575105	-0.608993762755308	0	0
27	YEL068C	YEL068C	0	0	-0.406358625756162	0.171178816755979	-0.577537442512141	0	0
27	YGR109W-A	YGR109W-A	0	0	-0.317822085241723	0.206525307742301	-0.524347392984023	0	0
27	YNL334C	SNO2	0	0	-0.353520857097838	0.146395104762946	-0.499915961860784	0	0
27	YKR013W	PRY2	0	0	-0.333486477369316	0.164379409336191	-0.497865886705507	0	0
27	YBR157C	ICS2	0	0	-0.342237511764851	0.147915479843976	-0.490152991608827	0	0
27	YNL078W	NIS1	0	0	-0.327762908168242	0.153885595386772	-0.481648503555013	0	0
27	YLR303W	MET17	0	0	-0.351782686779679	0.122674024579078	-0.474456711358757	0	0
27	YMR173W-A	YMR173W-A	0	0	-0.376576713356957	0.09304456260446	-0.469621275961417	0	0
27	YML047C	PRM6	0	0	-0.261264044857684	0.205460808740074	-0.466724853597757	0	0
27	YMR173W	DDR48	0	0	-0.371959358246771	0.0717340552878775	-0.443693413534649	0	0
27	YHR097C	YHR097C	0	0	-0.290380278237529	0.148880480304953	-0.439260758542483	0	0
27	YNL192W	CHS1	0	0	-0.278067759598204	0.155127555481603	-0.433195315079807	0	0
27	YCR039C	MATALPHA2	0	0	-0.254143026307035	0.171007391256878	-0.425150417563913	0	0
27	YMR305C	SCW10	0	0	-0.240987769143375	0.179202963292241	-0.420190732435616	0	0
27	YNL285W	YNL285W	0	0	-0.230039051915045	0.188311960197812	-0.418351012112857	0	0
27	YMR085W	YMR085W	0	0	-0.221154927000088	0.192939698005303	-0.41409462500539	0	0
27	YPL049C	DIG1	0	0	-0.261808765736105	0.151351694036837	-0.413160459772942	0	0
27	YGL248W	PDE1	0	0	-0.247256069993969	0.163184062012309	-0.410440132006278	0	0
27	YDR227W	SIR4	0	0	-0.235152183116127	0.173729319498615	-0.408881502614743	0	0
27	YPR115W	RGC1	0	0	-0.238012298592258	0.16607636446044	-0.404088663052698	0	0
27	YKR091W	SRL3	0	0	-0.163204644593209	0.226034261301617	-0.389238905894826	0	0
27	YDR085C	AFR1	0	0	-0.210243734085161	0.174518551686267	-0.384762285771428	0	0
27	YBR293W	VBA2	0	0	-0.20829514989032	0.174773052927224	-0.383068202817544	0	0
27	YOR284W	HUA2	0	0	-0.206516250802209	0.171628445631785	-0.378144696433994	0	0
27	YDL246C	SOR2	0	0	-0.179117371395692	0.19486321905558	-0.373980590451273	0	0
27	YMR304C-A	YMR304C-A	0	0	-0.192072980960711	0.180559166245199	-0.372632147205909	0	0
27	YPL141C	FRK1	0	0	-0.202910251518165	0.162179721308398	-0.365089972826563	0	0
27	YER155C	BEM2	0	0	-0.207130574115673	0.155915197895208	-0.363045772010881	0	0
27	YIL140W	AXL2	0	0	-0.200407405051897	0.159063898348846	-0.359471303400743	0	0
27	YCR018C-A	YCR018C-A	0	0	-0.153579095324692	0.203791340744699	-0.357370436069391	0	0
27	YMR073C	IRC21	0	0	-0.175621415742962	0.180882081991135	-0.356503497734097	0	0
27	YIL055C	YIL055C	0	0	-0.177307901429655	0.170343082694854	-0.34765098412451	0	0
27	YOL052C-A	DDR2	0	0	-0.282105333136312	0.0519273721298183	-0.33403270526613	0	0
27	YHR154W	RTT107	0	0	-0.183320358202034	0.150387179839631	-0.333707538041665	0	0
27	YBR066C	NRG2	0	0	-0.155782963765982	0.176237345587662	-0.332020309353644	0	0
27	YGR039W	YGR039W	0	0	-0.143543524540393	0.185557694896435	-0.329101219436828	0	0
27	YER016W	BIM1	0	0	-0.167110329585074	0.157372791078884	-0.324483120663958	0	0
27	YJR087W	YJR087W	0	0	-0.155097668572256	0.167697378853184	-0.32279504742544	0	0
27	YPL163C	SVS1	0	0	-0.178181562383177	0.139907588937868	-0.318089151321045	0	0
27	YLR414C	PUN1	0	0	-0.123530382165221	0.192524096045191	-0.316054478210412	0	0
27	YGR040W	KSS1	0	0	-0.133945152135211	0.180514227581078	-0.314459379716288	0	0
27	YOL106W	YOL106W	0	0	-0.118640678078886	0.19260800308081	-0.311248681159696	0	0
27	YBR040W	FIG1	0	0	-0.0990449115021936	0.209925305997962	-0.308970217500155	0	0
27	YFL059W	SNZ3	0	0	-0.148106414394192	0.159079862406757	-0.30718627680095	0	0
27	YJR025C	BNA1	0	0	-0.11687080145638	0.190286285682698	-0.307157087139078	0	0
27	YPL156C	PRM4	0	0	-0.127539324902549	0.179562830383975	-0.307102155286525	0	0
27	YHR049W	FSH1	0	0	-0.123839979260257	0.183026334306583	-0.30686631356684	0	0
27	YLR286C	CTS1	3.17167709109103e-316	1.36847885670251e-314	-0.149187812682156	0.149464377125141	-0.298652189807298	0	0
27	YPL256C	CLN2	8.49766395008265e-295	3.61590252220758e-293	-0.139996690737577	0.148286638961336	-0.288283329698912	0	0
27	YMR236W	TAF9	4.16882401002321e-294	1.76175644807145e-292	-0.106551056857421	0.181391838629168	-0.287942895486589	0	0
27	YGR092W	DBF2	1.91621591605766e-290	8.0428926544733e-289	-0.0910045779459074	0.195126447032872	-0.286131024978779	0	0
27	YDL240W	LRG1	4.50636191978357e-279	1.84134126126256e-277	-0.139572575388457	0.140858346528401	-0.280430921916858	0	0
27	YOR066W	MSA1	1.36070857437164e-277	5.5234025683375e-276	-0.128268670436867	0.151411876155542	-0.279680546592409	0	0
27	YIL037C	PRM2	1.73486635401688e-274	6.99616039495696e-273	-0.0802013704364765	0.197898018781109	-0.278099389217586	0	0
27	YDR008C	YDR008C	1.79662885370181e-274	7.19818183593518e-273	-0.101094629697963	0.176997002315393	-0.278091632013356	0	0
27	YOL109W	ZEO1	2.4881244845598e-273	9.90434069015096e-272	-0.138363507082422	0.139144700500954	-0.277508207583376	0	0
27	YFL047W	RGD2	5.06964484325939e-272	2.0051095309558e-270	-0.12039365825471	0.15644389929393	-0.27683755754864	0	0
27	YLR399C	BDF1	3.66591024361712e-269	1.44067937599475e-267	-0.119162914643587	0.156204212545797	-0.275367127189383	0	0
27	YGL106W	MLC1	3.98146209925936e-269	1.55478614888799e-267	-0.0996741716114622	0.17567446334195	-0.275348634953412	0	0
27	YOR247W	SRL1	2.34813802308472e-258	9.05500725152047e-257	-0.102602123394876	0.167135148692749	-0.269737272087624	0	0
27	YMR062C	ARG7	5.02626093692248e-258	1.92621304228644e-256	-0.057815662306009	0.211747568939818	-0.269563231245827	0	0
27	YDR034C-A	YDR034C-A	2.44207965107485e-249	9.30100706613075e-248	-0.0719037663239023	0.193044543989689	-0.264948310313591	0	0
27	YHL037C	YHL037C	8.26990869862192e-245	3.0924446466968e-243	-0.0777524818211279	0.184757168553668	-0.262509650374796	0	0
27	YMR130W	YMR130W	5.44541669151951e-243	2.02398921606478e-241	-0.0955138919011212	0.166010337258992	-0.261524229160113	0	0
27	YCR089W	FIG2	5.1488692635996e-242	1.89098353311962e-240	-0.0805037895234833	0.180490209095612	-0.260993998619096	0	0
27	YLR081W	GAL2	5.67384919815492e-242	2.07145855340922e-240	-0.104585172786951	0.156385886656182	-0.260971059443132	0	0
27	YGR279C	SCW4	3.22547902390534e-232	1.1503587039015e-230	-0.0902260045263894	0.165383060551477	-0.255609065077866	0	0
27	YGL116W	CDC20	2.96083346637043e-231	1.04990474066124e-229	-0.0762624373011105	0.178811282595689	-0.255073719896799	0	0
27	YMR266W	RSN1	5.51962047377327e-231	1.94606047561035e-229	-0.0851846796194495	0.169738438132212	-0.254923117751661	0	0
27	YER150W	SPI1	2.52083365834026e-229	8.8372407227042e-228	-0.12159827043195	0.132398870487682	-0.253997140919632	0	0
27	YDL154W	MSH5	1.32944127672779e-223	4.60823184124184e-222	-0.0767887012104741	0.173989672696479	-0.250778373906953	0	0
27	YBR012C	YBR012C	1.33342021513467e-215	4.5706681818783e-214	-0.021390885733008	0.22481624882542	-0.246207134558428	0	0
27	YLR049C	YLR049C	2.09835149643587e-211	7.11364216099414e-210	-0.102114004850533	0.141661182225904	-0.243775187076438	0	0
27	YPL184C	MRN1	3.51248624501137e-210	1.18426448807214e-208	-0.0819412103955614	0.161120296498541	-0.243061506894103	0	0
27	YDL158C	YDL158C	3.82463710393276e-210	1.2825005940905e-208	-0.0670784191912205	0.175961491068953	-0.243039910260173	0	0
27	YHR018C	ARG4	2.20190200212854e-207	7.3436407314233e-206	-0.0447432365159301	0.196679053712266	-0.241422290228196	0	0
27	YKL043W	PHD1	7.0307611578088e-203	2.30743597572768e-201	-0.0671960346704516	0.171563083367804	-0.238759118038256	0	0
27	YLR084C	RAX2	3.67704591389281e-200	1.18163402545409e-198	-0.0683362020612278	0.168801126464022	-0.23713732852525	0	0
27	YOR082C	YOR082C	3.44867953397044e-199	1.10250532251801e-197	-0.0602679668118289	0.176286705114779	-0.236554671926608	0	0
27	YNL040W	YNL040W	7.23274025153469e-192	2.27683710979434e-190	-0.0872179173845945	0.144901675507712	-0.232119592892307	0	0
27	YNL058C	YNL058C	3.72838754495149e-190	1.16182581577529e-188	-0.0319138623292688	0.199156303858837	-0.231070166188105	0	0
27	YDR262W	YDR262W	1.68810255419168e-188	5.20779637968134e-187	-0.026733268746065	0.203317459098184	-0.230050727844249	0	0
27	YDR251W	PAM1	4.53602565738435e-188	1.3924019057742e-186	-0.0750841828215044	0.154701525055653	-0.229785707877158	0	0
27	YER037W	PHM8	8.09006080923673e-186	2.45890025581235e-184	-0.0672071535773304	0.161183673887702	-0.228390827465033	0	0
27	YPR121W	THI22	3.85743538053972e-181	1.15535807271505e-179	-0.0408417063975589	0.18462290643597	-0.225464612833529	0	0
27	YGL162W	SUT1	6.78198389083778e-180	2.01177118300332e-178	-0.0486470241084557	0.176032423899396	-0.224679448007852	0	0
27	YOR343C	YOR343C	1.01022354371982e-178	2.98233457643603e-177	-0.068281147145068	0.155656026786883	-0.223937173931952	0	0
27	YGR032W	GSC2	3.01323944227614e-175	8.76966384851123e-174	0.0341422253888743	0.255866232579198	-0.221724007190324	0	0
27	YBR162C	TOS1	1.91198743894362e-174	5.51259929826267e-173	-0.0726963755954839	0.148513368399254	-0.221209743994738	0	0
27	YCR041W	YCR041W	1.94737142197596e-174	5.58850310399613e-173	-0.0492856319937937	0.171919002329033	-0.221204634322826	0	0
27	YGL117W	YGL117W	4.6033655687267e-173	1.30888320548589e-171	-0.0130694879652365	0.207252037397731	-0.220321525362968	0	0
27	YDR249C	YDR249C	5.89295792707879e-172	1.66786928486588e-170	-0.0408326445863106	0.178774442673723	-0.219607087260033	0	0
27	YLR442C	SIR3	5.44685304717612e-171	1.53457001374779e-169	-0.052275816734821	0.166706199201934	-0.218982015936755	0	0
27	YDR461W	MFA1	1.45747658053133e-169	4.0875593190356e-168	-0.00893785044912049	0.209117046834294	-0.218054897283415	0	0
27	YOR315W	SFG1	1.29453705801267e-166	3.59788002159377e-165	-0.061170115941316	0.154957192595119	-0.216127308536434	0	0
27	YDR503C	LPP1	5.83318974694523e-164	1.60673128297554e-162	-0.0426775179894493	0.171700095453317	-0.214377613442766	0	0
27	YOR081C	TGL5	1.25523428564088e-160	3.41180420370231e-159	-0.0528122446595007	0.159347593938227	-0.212159838597728	0	0
27	YDL090C	RAM1	6.39506873210811e-157	1.70812008991805e-155	-0.0378804604784439	0.171785048721749	-0.209665509200193	0	0
27	YEL025C	YEL025C	8.3154297485389e-156	2.20198289907661e-154	-0.0482592779277875	0.160650848456415	-0.208910126384203	0	0
27	YDR124W	YDR124W	1.92339991330583e-155	5.07152883123803e-154	-0.0582901492532039	0.150372447413051	-0.208662596666255	0	0
27	YBR156C	SLI15	1.10875431780956e-152	2.8865038569135e-151	-0.0272793224240558	0.179497223413138	-0.206776545837194	0	0
27	YNL277W	MET2	1.39987566825297e-149	3.59884703046701e-148	-0.0183573542938423	0.186279862128274	-0.204637216422116	0	0
27	YLR433C	CNA1	7.20923018199323e-147	1.82298976323353e-145	-0.0347485659281625	0.167999533660186	-0.202748099588348	0	0
27	YFL026W	STE2	1.48119493312986e-146	3.73019295404541e-145	-0.00707110287907774	0.195458014907113	-0.202529117786191	0	0
27	YLR205C	HMX1	2.06807000016301e-146	5.18698857764463e-145	-0.000532066896556456	0.201895468684734	-0.20242753558129	0	0
27	YGR221C	TOS2	4.33453037060205e-145	1.08275515735282e-143	-0.0655859043039614	0.135913264230105	-0.201499168534066	0	0
27	YFR015C	GSY1	1.53789951726146e-143	3.82614516996098e-142	-0.0669204076901208	0.133484314289972	-0.200404721980093	0	0
27	YIL049W	DFG10	6.23179704514405e-140	1.53800751074155e-138	-0.023198072690904	0.174635886287175	-0.197833958978079	0	0
27	YDL159W	STE7	1.02761992232338e-139	2.52606172140848e-138	-0.026308934826682	0.171369174420081	-0.197678109246763	0	0
27	snR10	SNR10	1.0452587652102e-139	2.55922483386782e-138	0.0134201272007641	0.211092931204863	-0.197672804004099	0	0
27	YEL040W	UTR2	1.97415447520698e-138	4.73950704748136e-137	-0.0215525484595623	0.175202132567298	-0.19675468102686	0	0
27	YKR042W	UTH1	3.20399589828053e-138	7.66226926061662e-137	-0.0235929213374511	0.173010042737662	-0.196602964075113	0	0
27	YIR017C	MET28	4.74179376286492e-138	1.12960878443539e-136	-0.00138017921689762	0.195099881494192	-0.19648006071109	0	0
27	YDL042C	SIR2	1.13093144974321e-137	2.68378732496753e-136	-0.0364593412610218	0.159747934465444	-0.196207275726466	0	0
27	YJR054W	YJR054W	1.77795662123055e-137	4.20306220421168e-136	-0.0325528298091617	0.163512312026937	-0.196065141836098	0	0
27	YIR002C	MPH1	2.8306436526643e-134	6.66605776219037e-133	-0.0176179411370712	0.176116305371414	-0.193734246508486	0	0
27	YJR085C	YJR085C	4.03550050906697e-133	9.43145384126637e-132	-0.0127670643513778	0.180120227253206	-0.192887291604584	0	0
27	YPR005C	HAL1	4.1779705843873e-133	9.72757679459232e-132	-0.0146012935383037	0.178274914834612	-0.192876208372916	0	0
27	YHL028W	WSC4	5.36758284892865e-133	1.24503707435676e-131	-0.0604988323628207	0.132297319582847	-0.192796151945668	0	0
27	YBR133C	HSL7	4.32313910534736e-128	9.95289861193776e-127	-0.0213936003610542	0.167758002653785	-0.189151603014839	0	0
27	YLR031W	YLR031W	2.72451527654906e-121	6.09067364358974e-120	-0.0180579985168598	0.165923538910922	-0.183981537427782	0	0
27	YDR043C	NRG1	6.37754012802976e-120	1.41544685575337e-118	-0.00512636734153732	0.177796346532149	-0.182922713873686	0	0
27	YNL208W	YNL208W	2.4751394643466e-118	5.41546471454557e-117	-0.0164007930658363	0.165285605551985	-0.181686398617821	0	0
27	YMR065W	KAR5	1.67320099726708e-116	3.64793291630314e-115	-0.0176279138301074	0.162624185719716	-0.180252099549824	0	0
27	YOR052C	YOR052C	9.46158689646711e-116	2.04118850179028e-114	0.048941736455717	0.2286007889849	-0.179659052529183	0	0
27	YNL047C	SLM2	2.75936822124597e-113	5.8707937672716e-112	-0.00827577537955496	0.169426701365031	-0.177702476744586	0	0
27	YNL258C	DSL1	6.81073203508531e-113	1.43911700878344e-111	-0.0236931217394634	0.153695899972526	-0.177389021711989	0	0
27	YHL007C	STE20	8.5811715084833e-113	1.8070248534929e-111	-0.00793615833073737	0.169372608182021	-0.177308766512759	0	0
27	YML046W	PRP39	1.73481605838781e-111	3.62841189161111e-110	-0.0144515370113095	0.161809698005723	-0.176261235017033	0	0
27	YIL009C-A	EST3	2.6591796384097e-111	5.54295215168508e-110	0.00818523919204195	0.184297153972961	-0.176111914780919	0	0
27	YGL175C	SAE2	8.38923827976639e-105	1.70268421664996e-103	-0.0118214412950339	0.158976839581698	-0.170798280876732	0	0
27	YOR083W	WHI5	8.7800014664022e-105	1.77615111631809e-103	-0.0024619814991659	0.168319882315357	-0.170781863814523	0	0
27	YLR059C	REX2	1.10689751140134e-101	2.21738884589164e-100	0.0110941841854213	0.17928181476599	-0.168187630580569	0	0
27	YDL089W	NUR1	1.44960997665972e-100	2.88519146967434e-99	0.00461684458753549	0.17185996046053	-0.167243115872995	0	0
27	YBR264C	YPT10	1.64985707129816e-100	3.27318910929571e-99	-0.00695286936593486	0.160242594694853	-0.167195464060788	0	0
27	YLR362W	STE11	7.08508398927472e-100	1.39219643993073e-98	0.0065551511648863	0.173212999325444	-0.166657848160558	0	0
27	YNL066W	SUN4	7.11813777932534e-100	1.39425111423611e-98	-0.01267480931592	0.153981319010717	-0.166656128326637	0	0
27	YEL001C	IRC22	7.45897788221563e-100	1.45638903586299e-98	0.0114341926786643	0.178073037405158	-0.166638844726494	0	0
27	YBR057C	MUM2	7.90475976556121e-100	1.53856049695624e-98	-0.00437291386792271	0.162244478568296	-0.166617392436219	0	0
27	YMR011W	HXT2	3.92832716970292e-98	7.59804972948808e-97	0.030924747283981	0.19609225791811	-0.165167510634129	0	0
27	YGL060W	YBP2	4.1147454491303e-98	7.93374356910437e-97	0.00120858988850681	0.166358814310611	-0.165150224422104	0	0
27	YKR089C	TGL4	5.42586373124164e-98	1.0429152405533e-96	-0.00326371731872603	0.161783341336199	-0.165047058654925	0	0
27	YHR152W	SPO12	1.3376349508713e-97	2.55517264609161e-96	0.0276199683651569	0.192330037623293	-0.164710069258136	0	0
27	YNL298W	CLA4	2.16231455956648e-97	4.11774099769296e-96	0.00751929619384519	0.172049714790094	-0.164530418596249	0	0
27	YBL061C	SKT5	2.45184825986984e-97	4.65473961950674e-96	0.0148596829270792	0.179343064179759	-0.16448338125268	0	0
27	YJR051W	OSM1	3.62290532190726e-97	6.83587946060177e-96	-0.000671791893564377	0.163665359035949	-0.164337150929513	0	0
27	YJL092W	SRS2	1.92056318101099e-96	3.59087115964782e-95	-0.0146679445756972	0.149043049013193	-0.163710993588891	0	0
27	YBR023C	CHS3	7.83202783531335e-94	1.43393506658408e-92	0.00527299450587512	0.166707428836938	-0.161434434331063	0	0
27	YJR010W	MET3	1.69094773400816e-93	3.07762463682311e-92	0.0531467895389421	0.214287408628406	-0.161140619089464	0	0
27	YKR106W	GEX2	2.084298682978e-93	3.78238908058067e-92	0.0991458751934896	0.260206561581064	-0.161060686387575	0	0
27	YMR215W	GAS3	1.42490430771778e-91	2.57819928991751e-90	-0.0134135276914878	0.146023921423174	-0.159437449114662	0	0
27	YKL019W	RAM2	1.17957359219358e-90	2.12185686992256e-89	0.0139339162910012	0.17255307707428	-0.158619160783279	0	0
27	YLR315W	NKP2	1.1197816121845e-89	1.97967121695654e-88	0.0102303257631157	0.167973541736285	-0.157743215973169	0	0
27	YDR146C	SWI5	2.80577191088946e-89	4.93208338751793e-88	0.00325065784981713	0.160634972005096	-0.157384314155279	0	0
27	YJL093C	TOK1	3.33808568832431e-89	5.85113315254574e-88	0.0259191389082481	0.183235484539344	-0.157316345631095	0	0
27	YGR049W	SCM4	3.75562731200163e-89	6.56436841786121e-88	0.0402264577774618	0.197496674180625	-0.157270216403163	0	0
27	YHR189W	PTH1	8.8749676379224e-89	1.54249437537975e-87	0.00639543298907005	0.163328647468125	-0.156933214479055	0	0
27	YAR014C	BUD14	3.18291607204151e-88	5.50100620854234e-87	0.0187121664314084	0.175143569122019	-0.15643140269061	0	0
27	YIL123W	SIM1	7.56007415712846e-88	1.30295132819784e-86	-0.0300000714175476	0.12609051445863	-0.156090585876177	0	0
27	YKR027W	BCH2	3.78414362070032e-87	6.48560170547805e-86	0.00496012140442241	0.160414228904854	-0.155454107500432	0	0
27	YIL072W	HOP1	1.70995663874129e-86	2.90645522342527e-85	0.00140483004951387	0.156260524188274	-0.15485569413876	0	0
27	YBL064C	PRX1	1.92540224897536e-86	3.26366260334559e-85	0.0233348381859711	0.17814335186487	-0.154808513678899	0	0
27	YPL204W	HRR25	7.89704338165134e-86	1.33127753182483e-84	0.0131440842710576	0.16739036074588	-0.154246276474822	0	0
27	YHL012W	YHL012W	2.6752784274323e-85	4.48545323295036e-84	0.0213665199849945	0.175125080004544	-0.15375856001955	0	0
27	YJL153C	INO1	3.45067149564491e-85	5.76982198594284e-84	0.0353955220070257	0.189052153413244	-0.153656631406218	0	0
27	YMR058W	FET3	3.12275612402562e-84	5.20740683384812e-83	-0.0516679842598615	0.101103668025709	-0.152771652285571	0	0
27	YPL258C	THI21	4.49706855512222e-84	7.47895228709006e-83	0.0138023977986508	0.166427030163309	-0.152624632364658	0	0
27	YPR141C	KAR3	2.11830194986872e-83	3.50400081251743e-82	0.014768562695588	0.166766880423506	-0.151998317727918	0	0
27	YOR324C	FRT1	7.21732644130967e-83	1.18749077714348e-81	0.00726433574800241	0.158765414891293	-0.151501079143291	0	0
27	YGL121C	GPG1	2.63666287119708e-82	4.32665157321435e-81	-0.0305250453792735	0.120448734632627	-0.150973780011901	0	0
27	YOR346W	REV1	3.7631022918652e-82	6.15871117793324e-81	0.021368824186357	0.172197505793194	-0.150828681606837	0	0
27	YAL031C	GIP4	4.61330720561412e-82	7.53018662926961e-81	0.00995439164609676	0.160699923070285	-0.150745531424188	0	0
27	YDR507C	GIN4	9.59821690769112e-82	1.55844732422248e-80	-0.0019051953516218	0.148540900192099	-0.150446095543721	0	0
27	YLR030W	YLR030W	1.4853842630822e-80	2.405464803994e-79	0.0115810094329553	0.160902242321609	-0.149321232888653	0	0
27	YGL184C	STR3	2.02101690515843e-80	3.26431264524281e-79	0.0325056016730219	0.181699858757514	-0.149194257084493	0	0
27	YNL201C	PSY2	5.60442044299403e-80	9.00501930553988e-79	0.0100137399044664	0.15878664231046	-0.148772902405993	0	0
27	YPL038W	MET31	9.16380948670343e-80	1.46858972812884e-78	0.00963175150496355	0.158201100008386	-0.148569348503423	0	0
27	YBL106C	SRO77	1.08470294056103e-79	1.73383863815066e-78	0.0418446444653504	0.190344120841198	-0.148499476375847	0	0
27	YGR050C	YGR050C	3.41816852049462e-79	5.44963818383768e-78	0.0805250550594121	0.228548065622105	-0.148023010562693	0	0
27	YBR298C	MAL31	4.21837300685854e-78	6.67368242367108e-77	0.0383381239953468	0.185312623140044	-0.146974499144697	0	0
27	YHL009W-B	YHL009W-B	5.03800265661683e-78	7.94999396197591e-77	0.0164631550050311	0.16336328627116	-0.146900131266129	0	0
27	YHR201C	PPX1	3.98608070148442e-77	6.25804527434067e-76	0.0158514569241452	0.16188250868394	-0.146031051759795	0	0
27	YML052W	SUR7	9.8522426686992e-77	1.54285119964147e-75	0.016137759277122	0.16178697894025	-0.145649219663128	0	0
27	YPR113W	PIS1	1.16436361303162e-76	1.81876544111522e-75	0.0303389690568354	0.175917586095025	-0.14557861703819	0	0
27	YOR219C	STE13	9.63828698107663e-76	1.49043184644719e-74	0.0232191174914627	0.167901547149916	-0.144682429658453	0	0
27	YBR072W	HSP26	1.05603812478148e-75	1.62893880747543e-74	0.106102185159456	0.250745749682127	-0.144643564522671	0	0
27	YPR037C	ERV2	2.14020276152038e-75	3.29303018418472e-74	0.0434529504153805	0.187795686437393	-0.144342736022013	0	0
6-1	Q0130	OLI1	0	0	-4.29590006782007	0.117944437839167	-4.41384450565924	0	0
6-1	Q0065	AI4	0	0	-3.38677574600227	0.113063453973984	-3.49983919997626	0	0
6-1	Q0070	AI5_ALPHA	0	0	-3.28109995153132	0.116504967191329	-3.39760491872265	0	0
6-1	Q0055	AI2	0	0	-2.22326908078665	0.125057441096769	-2.34832652188341	0	0
6-1	Q0050	AI1	0	0	-1.7203833015643	0.129484882503875	-1.84986818406818	0	0
6-1	Q0060	AI3	0	0	-1.68547703653557	0.114360123071527	-1.7998371596071	0	0
6-1	Q0080	ATP8	0	0	-1.07186443148515	0.129162949875813	-1.20102738136097	0	0
6-1	Q0075	AI5_BETA	0	0	-1.02374869606311	0.14123624361178	-1.16498493967489	0	0
6-1	YDL181W	INH1	0	0	-0.866445900612278	0.076590392815068	-0.943036293427346	0	0
6-1	YDR133C	YDR133C	0	0	-0.574014632613169	0.187017969568363	-0.761032602181531	0	0
6-1	YDR244W	PEX5	0	0	-0.600600786171457	0.159011421224772	-0.759612207396229	0	0
6-1	YKL120W	OAC1	0	0	-0.505230367885011	0.14565178710224	-0.650882154987251	0	0
6-1	YNR056C	BIO5	0	0	-0.606360522696625	0.0111178234667183	-0.617478346163343	0	0
6-1	YGL188C	YGL188C	0	0	-0.490269318984475	0.120625584997308	-0.610894903981783	0	0
6-1	YGL009C	LEU1	0	0	-0.426307844343312	0.13185544705842	-0.558163291401731	0	0
6-1	YFR015C	GSY1	0	0	-0.396110699370327	0.13378419470006	-0.529894894070387	0	0
6-1	YGR182C	YGR182C	0	0	-0.364156766466796	0.153009245986701	-0.517166012453497	0	0
6-1	Q0085	ATP6	0	0	-0.358943517897773	0.148250031350813	-0.507193549248586	0	0
6-1	YML061C	PIF1	0	0	-0.321586979558709	0.161499782533715	-0.483086762092424	0	0
6-1	YHR120W	MSH1	0	0	-0.322171462081204	0.1607230526655	-0.482894514746705	0	0
6-1	YHR208W	BAT1	0	0	-0.315433250538673	0.158882389293724	-0.474315639832397	0	0
6-1	YPL061W	ALD6	0	0	-0.308970752542572	0.163029505533497	-0.472000258076069	0	0
6-1	YGL187C	COX4	0	0	-0.323155731203646	0.137354585647004	-0.46051031685065	0	0
6-1	Q0120	BI4	0	0	-0.325615865727703	0.131697175197643	-0.457313040925346	0	0
6-1	YML091C	RPM2	0	0	-0.293687574918854	0.156053410613954	-0.449740985532808	0	0
6-1	YNL052W	COX5A	0	0	-0.285813082206798	0.16391660128772	-0.449729683494519	0	0
6-1	YOR161C	PNS1	9.88131291682493e-324	8.34970941471707e-322	-0.350576044673521	0.0967748813842055	-0.447350926057726	0	0
6-1	YMR169C	ALD3	9.56478190946304e-310	7.56598774120346e-308	-0.328725375439261	0.108763685421145	-0.437489060860406	0	0
6-1	YLR348C	DIC1	3.09066533409549e-304	2.35424754461348e-302	-0.304706459541544	0.128846540572673	-0.433553000114217	0	0
6-1	YNL300W	TOS6	3.2348901597105e-299	2.34814968063692e-297	-0.289367509068806	0.14056786570857	-0.429935374777376	0	0
6-1	YDR222W	YDR222W	6.38683932105417e-297	4.52951708171313e-295	-0.32181086803198	0.106460094878012	-0.428270962909991	0	0
6-1	YJR016C	ILV3	2.69938727792502e-279	1.87137297806712e-277	-0.260879345840722	0.154389148309297	-0.41526849415002	0	0
6-1	YCR075C	ERS1	6.67722852719972e-268	4.47809782748068e-266	-0.235252675895752	0.171390281490292	-0.406642957386044	0	0
6-1	YAL061W	BDH2	6.53362752630037e-267	4.33467546637347e-265	-0.361627975713107	0.0442564138915448	-0.405884389604652	0	0
6-1	YPR191W	QCR2	9.42058655128718e-264	6.11842305488862e-262	-0.256704352965003	0.14675142743485	-0.403455780399853	0	0
6-1	YOR273C	TPO4	8.86292640819517e-254	5.46842559385642e-252	-0.298591808003399	0.097098609536067	-0.395690417539466	0	0
6-1	YJL034W	KAR2	1.1237647352753e-235	6.79767491828296e-234	-0.216642441572195	0.16454969033272	-0.381192131904915	0	0
6-1	Q0110	BI2	4.66033922920599e-235	2.79167893633019e-233	-0.249473434263997	0.131214240233436	-0.380687674497432	0	0
6-1	Q0045	COX1	9.88654698175523e-235	5.86538412282978e-233	-0.233689025905887	0.146731650190038	-0.380420676095925	0	0
6-1	YBR265W	TSC10	2.16621122430358e-231	1.24911432279935e-229	-0.232710294342853	0.144968775111364	-0.377679069454217	0	0
6-1	YGR183C	QCR9	2.36514160250925e-230	1.33880033830111e-228	-0.216839593683738	0.159983427718378	-0.376823021402116	0	0
6-1	YGL038C	OCH1	6.38590488749909e-230	3.58191210507904e-228	-0.234556409438255	0.141910343288747	-0.376466752727002	0	0
6-1	YIR017C	MET28	4.8951478410581e-225	2.64939141923934e-223	-0.177510588898948	0.194898239630868	-0.372408828529816	0	0
6-1	YNR057C	BIO4	3.79358216206862e-221	2.00054717435585e-219	-0.297057669973122	0.0720882284289761	-0.369145898402098	0	0
6-1	YKL148C	SDH1	8.13656733598481e-213	3.98433495738304e-211	-0.222984213517662	0.13907327884393	-0.362057492361592	0	0
6-1	YER091C	MET6	9.93240527185889e-213	4.82542838798184e-211	-0.267981146440937	0.0940019272719742	-0.361983073712912	0	0
6-1	Q0140	VAR1	4.01630464521797e-210	1.92097671790658e-208	-0.192705210856938	0.167030917556922	-0.359736128413859	0	0
6-1	YMR136W	GAT2	4.93248926889442e-208	2.32316479305943e-206	-0.215041188224486	0.142883928208515	-0.357925116433001	0	0
6-1	YNL289W	PCL1	1.70675727255519e-205	7.97779725126176e-204	-0.184264931883822	0.171446830255151	-0.355711762138973	0	0
6-1	YER001W	MNN1	1.87970124736886e-204	8.72011781674125e-203	-0.229468802544683	0.12533072701143	-0.354799529556113	0	0
6-1	YHR001W-A	QCR10	1.45100703436534e-199	6.4874734797349e-198	-0.209090573767452	0.141398096485835	-0.350488670253286	0	0
6-1	YMR195W	ICY1	1.926195890647e-198	8.5500925505698e-197	-0.211391731949334	0.13809892602463	-0.349490657973965	0	0
6-1	YGR052W	FMP48	1.37201311344309e-197	6.04665779281705e-196	-0.213811715335386	0.134919301589641	-0.348731016925027	0	0
6-1	YJL102W	MEF2	6.64675840212268e-186	2.75238250611389e-184	-0.167386250982116	0.170762755971399	-0.338149006953515	0	0
6-1	YDR171W	HSP42	4.74600643918051e-182	1.88921675675766e-180	-0.102903393305171	0.231682530278696	-0.334585923583868	0	0
6-1	YGR086C	PIL1	9.18929417887019e-182	3.63448365920699e-180	-0.216324946015526	0.117994149424443	-0.334319095439969	0	0
6-1	YLR294C	YLR294C	3.1079112498704e-181	1.22138932558601e-179	-0.167417795297633	0.166408670539982	-0.333826465837615	0	0
6-1	YLR395C	COX8	2.28482783991048e-177	8.8108673576548e-176	-0.174708485381522	0.155496444195433	-0.330204929576955	0	0
6-1	YOR028C	CIN5	7.91263508151169e-177	3.03235766788367e-175	-0.164185755240299	0.165510715164235	-0.329696470404534	0	0
6-1	YNL007C	SIS1	2.93364845229335e-171	1.0838689192006e-169	-0.0994871142577473	0.22491392090387	-0.324401035161617	0	0
6-1	YKL016C	ATP7	9.05099846902638e-170	3.28498003258193e-168	-0.157358126252103	0.165612124653974	-0.322970250906077	0	0
6-1	YOL084W	PHM7	2.1779757555249e-169	7.83530887441136e-168	-0.15622087762282	0.166381979804139	-0.322602857426959	0	0
6-1	YLR019W	PSR2	1.08383827940646e-161	3.7995921499647e-160	-0.147861432003032	0.167235015597752	-0.315096447600784	0	0
6-1	YAR073W	IMD1	4.88928541596894e-161	1.70434412522759e-159	-0.12564697252698	0.188803146763192	-0.314450119290172	0	0
6-1	YOR317W	FAA1	1.40722350936913e-160	4.87784778247615e-159	-0.171517027480868	0.142478762395569	-0.313995789876437	0	0
6-1	YPR015C	YPR015C	6.372615347168e-160	2.17232246917274e-158	-0.15729658840228	0.156048948201334	-0.313345536603615	0	0
6-1	YKL001C	MET14	1.4209878714443e-156	4.76494302544093e-155	-0.107982971479358	0.202022204275372	-0.310005175754731	0	0
6-1	YDR529C	QCR7	1.87734815202135e-156	6.26120978268743e-155	-0.144301406003453	0.165582429129225	-0.309883835132678	0	0
6-1	YLR248W	RCK2	2.40648027430746e-156	7.9827867163855e-155	-0.159319500147987	0.150456113237727	-0.309775613385713	0	0
6-1	YER081W	SER3	4.47592174896166e-156	1.47681482305312e-154	-0.031694730804423	0.277810257092902	-0.309504987897325	0	0
6-1	YNR058W	BIO3	9.19928153201206e-155	3.00315169590023e-153	-0.263722367036421	0.0444608783994752	-0.308183245435896	0	0
6-1	YHR033W	YHR033W	6.79052148697937e-154	2.19358730757396e-152	-0.136025435040342	0.171280681484139	-0.307306116524481	0	0
6-1	YJR010W	MET3	1.43154638132983e-152	4.57649801699743e-151	-0.0918398481644846	0.214123845054356	-0.305963693218841	0	0
6-1	YDL204W	RTN2	1.47655148247015e-147	4.57805158132704e-146	-0.199941688696488	0.100884292965265	-0.300825981661753	0	0
6-1	YJL166W	QCR8	6.43954233389987e-145	1.94764589216481e-143	-0.131976740943914	0.166108729399412	-0.298085470343326	0	0
6-1	YOR108W	LEU9	2.7548788747909e-144	8.29151349144384e-143	-0.145520849746817	0.151905512137041	-0.297426361883858	0	0
6-1	YIL124W	AYR1	1.17001916909731e-143	3.50437780258757e-142	-0.138289896795111	0.158479204547151	-0.296769101342262	0	0
6-1	YNR014W	YNR014W	1.98435239801447e-143	5.91471222016874e-142	-0.135949868468487	0.16057878979505	-0.296528658263537	0	0
6-1	YDR406W	PDR15	2.07196294620286e-143	6.14615931638059e-142	-0.271721380938489	0.0247876045151458	-0.296508985453635	0	0
6-1	YBR157C	ICS2	1.85627764297276e-142	5.40246842318014e-141	-0.150230924877877	0.14527792008462	-0.295508844962497	0	0
6-1	YMR256C	COX7	8.22606128214032e-141	2.34975917179656e-139	-0.127965119485522	0.165806379417847	-0.293771498903369	0	0
6-1	YIL121W	QDR2	1.87566523968443e-139	5.23658575966195e-138	-0.172867436333507	0.119463470943928	-0.292330907277435	0	0
6-1	YOR383C	FIT3	2.43314508652835e-139	6.76238972246842e-138	-0.217058680827764	0.0751520181554228	-0.292210698983187	0	0
6-1	YJL136C	RPS21B	6.15668043639096e-139	1.70344028217633e-137	-0.121006349565951	0.170775097850009	-0.291781447415961	0	0
6-1	YGR142W	BTN2	9.04551118383759e-138	2.49155375019098e-136	-0.0601639569771422	0.230371366535092	-0.290535323512234	0	0
6-1	YKL035W	UGP1	4.70870992866956e-137	1.27985639911415e-135	-0.143474225963351	0.146293461832265	-0.289767687795616	0	0
6-1	YPR158W	CUR1	4.82383771875769e-137	1.30539818968136e-135	-0.0484513510373813	0.241305081747114	-0.289756432784496	0	0
6-1	YFR033C	QCR6	1.88757463352221e-136	5.06362412557913e-135	-0.136804240565084	0.15231580694179	-0.289120047506874	0	0
6-1	YOL101C	IZH4	6.75021204615947e-136	1.79520725537948e-134	-0.111766931442485	0.176757460369233	-0.288524391811717	0	0
6-1	YBL045C	COR1	1.1439956710587e-135	3.02937909460607e-134	-0.146044849423675	0.14223258846004	-0.288277437883716	0	0
6-1	YPR020W	ATP20	3.4874138883437e-133	9.0030726740923e-132	-0.134501921521205	0.151084267847011	-0.285586189368216	0	0
6-1	YML027W	YOX1	1.27975975040645e-132	3.29004902500325e-131	-0.131919221711894	0.153051720250825	-0.28497094196272	0	0
6-1	YLL041C	SDH2	4.371539797463e-131	1.11456200621267e-129	-0.127467368186794	0.155825858438158	-0.283293226624952	0	0
6-1	YHR096C	HXT5	1.03056742436775e-129	2.59534735034654e-128	-0.192250825740122	0.089532454070921	-0.281783279811043	0	0
6-1	YMR215W	GAS3	1.09992523185614e-128	2.75875556120017e-127	-0.134858981166372	0.145787682459473	-0.280646663625845	0	0
6-1	YGR109C	CLB6	3.34904143143298e-128	8.36582414248644e-127	-0.142637185453021	0.137473389370761	-0.280110574823781	0	0
6-1	YIL140W	AXL2	1.04210267426841e-126	2.54141245068621e-125	-0.121111379184734	0.157337523805411	-0.278448902990145	0	0
6-1	YLR343W	GAS2	4.19112020930164e-125	1.00229502679811e-123	-0.101911775585818	0.174740349550717	-0.276652125136535	0	0
6-1	YAR075W	YAR075W	1.00190297022509e-124	2.36848326677732e-123	-0.109387988313142	0.166838564570536	-0.276226552883678	0	0
6-1	YBL058W	SHP1	4.39857027810628e-124	1.0319079321641e-122	-0.10456335362818	0.170939302217944	-0.275502655846124	0	0
6-1	YDR298C	ATP5	5.40623889294209e-124	1.26350355944897e-122	-0.109104440889422	0.166297129243364	-0.275401570132786	0	0
6-1	YHR049W	FSH1	3.94550534127211e-123	9.0497278645535e-122	-0.0927492973530647	0.181676333433738	-0.274425630786803	0	0
6-1	YGL125W	MET13	2.28749793147677e-122	5.16991290740355e-121	-0.125539730832734	0.148020073005622	-0.273559803838356	0	0
6-1	YLR099C	ICT1	8.44321998185963e-122	1.90126522949175e-120	-0.127163176506059	0.145751492523476	-0.272914669029536	0	0
6-1	YDL067C	COX9	8.88002870469604e-122	1.99235553119907e-120	-0.116798015622532	0.156091704368753	-0.272889719991285	0	0
6-1	YNL116W	DMA2	2.13670457939723e-119	4.77661857060903e-118	-0.126788887948999	0.143375048173244	-0.270163936122243	0	0
6-1	YLR216C	CPR6	4.47026451640848e-118	9.92141441231667e-117	-0.0287246595713113	0.239915790334806	-0.268640449906117	0	0
6-1	YJL153C	INO1	1.09363006347956e-117	2.40989196131031e-116	-0.0793737793882577	0.188816796224968	-0.268190575613225	0	0
6-1	YOR375C	GDH1	4.14671854439952e-117	9.07278490033513e-116	-0.115316912042597	0.15220205301339	-0.267518965055987	0	0
6-1	YMR031C	EIS1	1.2938253640767e-114	2.81088116068775e-113	-0.11802125958283	0.146584341559758	-0.264605601142589	0	0
6-1	Q0160	SCEI	9.62176220216647e-112	2.04007810265866e-110	-0.105431110630994	0.155780444475174	-0.261211555106168	0	0
6-1	YOR065W	CYT1	2.23596853358057e-111	4.72463214116168e-110	-0.134443982404562	0.126331537750715	-0.260775520155277	0	0
6-1	YPL004C	LSP1	2.44817941344849e-111	5.15538122217651e-110	-0.158619112869669	0.102109478533573	-0.260728591403242	0	0
6-1	YKR013W	PRY2	3.44511287918218e-110	7.1811981299169e-109	-0.0977934264487416	0.161562870746039	-0.25935629719478	0	0
6-1	YLL026W	HSP104	1.8281989441102e-109	3.79797558422894e-108	0.0136419117495958	0.272128311253612	-0.258486399504016	0	0
6-1	YMR152W	YIM1	4.18540573939559e-109	8.60798447069025e-108	-0.103088361946986	0.154965239797503	-0.25805360174449	0	0
6-1	YPR156C	TPO3	5.66136535071599e-107	1.15664318589131e-105	-0.121858022090064	0.133616421773377	-0.255474443863441	0	0
6-1	YHR097C	YHR097C	9.19117054613971e-107	1.87160139503901e-105	-0.108733945151942	0.146484404431605	-0.255218349583547	0	0
6-1	YHR051W	COX6	6.8284899694092e-106	1.38591391813338e-104	-0.120824661373954	0.133331099815025	-0.254155761188979	0	0
6-1	YMR319C	FET4	2.27060491665522e-105	4.56339815497156e-104	-0.0458317333394296	0.207685271765607	-0.253517005105037	0	0
6-1	YNL277W	MET2	3.20933539739027e-105	6.40828459608348e-104	-0.0677162013479379	0.1856165564736	-0.253332757821538	0	0
6-1	YER103W	SSA4	8.53710447945433e-105	1.69369564753162e-103	-0.0120261674844242	0.240784911175797	-0.252811078660221	0	0
6-1	YPL240C	HSP82	2.02746064442923e-104	4.00943338978473e-103	-0.0394295167567527	0.212919461089431	-0.252348977846184	0	0
6-1	YPL223C	GRE1	9.83374340585547e-104	1.93229926159644e-102	-0.0830202660272256	0.168482926505013	-0.251503192532238	0	0
6-1	YER124C	DSE1	3.2331733732271e-103	6.31287332683899e-102	-0.0981413966684339	0.152722391531799	-0.250863788200233	0	0
6-1	YDR231C	COX20	3.4999661638783e-103	6.81223698142874e-102	-0.0950339941504836	0.155787141372747	-0.25082113552323	0	0
6-1	YOL077W-A	ATP19	4.02797356264275e-103	7.81528203820935e-102	-0.118994706104538	0.131750825918089	-0.250745532022627	0	0
6-1	YKR039W	GAP1	1.7647663561375e-102	3.39208984964746e-101	-0.0703858244879281	0.179563425051907	-0.249949249539835	0	0
6-1	YPL122C	TFB2	2.98942898756849e-102	5.72819156934708e-101	-0.0894217106991385	0.160242840615631	-0.24966455131477	0	0
6-1	YJR077C	MIR1	1.56132288315362e-101	2.97325993489439e-100	-0.0926779823176921	0.156091562978107	-0.248769545295799	0	0
6-1	YGL184C	STR3	4.87443555685916e-101	9.19732947578625e-100	-0.066721211578148	0.18143006059913	-0.248151272177278	0	0
6-1	YHR050W	SMF2	9.49119817044962e-101	1.77996026479253e-99	-0.0702143071675825	0.177574369771147	-0.24778867693873	0	0
6-1	YOL007C	CSI2	7.28649284592192e-100	1.35007990568583e-98	-0.107943853292225	0.138732434838239	-0.246676288130464	0	0
6-1	YHL028W	WSC4	2.01435233914168e-96	3.64473722360826e-95	-0.110618433709461	0.13168462255449	-0.242303056263951	0	0
6-1	YMR251W-A	HOR7	6.63124165826028e-96	1.19633804185573e-94	-0.129664536682661	0.111974175031072	-0.241638711713733	0	0
6-1	YHR216W	IMD2	2.79829062020671e-94	4.97563490682289e-93	-0.0623534166107672	0.177186716560186	-0.239540133170953	0	0
6-1	YJL079C	PRY1	1.42519086293509e-93	2.49105598422366e-92	-0.0751031885514513	0.163518361291564	-0.238621549843015	0	0
6-1	YOL057W	YOL057W	3.1404674557519e-93	5.47363960508169e-92	-0.0799098019398325	0.158264657577015	-0.238174459516847	0	0
6-1	YLR295C	ATP14	5.94367998382831e-92	1.02437166201734e-90	-0.0751198448924672	0.161383200221552	-0.236503045114019	0	0
6-1	YNL055C	POR1	1.09759441528375e-91	1.87594391753484e-90	-0.0915222712412773	0.144630643888148	-0.236152915129425	0	0
6-1	YHR063C	PAN5	5.49833429097956e-91	9.21867461286518e-90	-0.0815018696335229	0.153728793759963	-0.235230663393486	0	0
6-1	YDR377W	ATP17	3.20640992676547e-90	5.34690520220079e-89	-0.0673747577257155	0.166842533243961	-0.234217290969676	0	0
6-1	YER150W	SPI1	2.11329953028358e-89	3.50512314565852e-88	-0.101827112535642	0.131301616508643	-0.233128729044285	0	0
6-1	YDR039C	ENA2	1.00664512889303e-87	1.63878639716887e-86	-0.064772621871275	0.166109822409088	-0.230882444280363	0	0
6-1	YPR028W	YOP1	6.32391740648705e-87	1.02410945926575e-85	-0.0783663101626562	0.151440009333247	-0.229806319495903	0	0
6-1	YBR287W	YBR287W	5.32809438909882e-86	8.58337921168139e-85	-0.0525374785703611	0.176014521932904	-0.228552000503265	0	0
6-1	YJR121W	ATP2	9.00140857490141e-86	1.4425634001855e-84	-0.0897175486803382	0.13852477779786	-0.228242326478198	0	0
6-1	YFR030W	MET10	1.96607302637956e-85	3.13454019968008e-84	-0.0308631016690027	0.19691708982692	-0.227780191495923	0	0
6-1	YDL222C	FMP45	2.71994851732074e-85	4.32527895666726e-84	-0.11341132455157	0.114176593897801	-0.227587918449371	0	0
6-1	YPL078C	ATP4	5.84596910539175e-85	9.24862291801721e-84	-0.0657597925911613	0.161374228419028	-0.227134021010189	0	0
6-1	YHR143W	DSE2	7.74458315464624e-85	1.22209918322678e-83	-0.0598175150898175	0.167149440486306	-0.226966955576124	0	0
6-1	YAL003W	EFB1	3.10625147993582e-84	4.87673578402138e-83	-0.053458815259872	0.172681228751789	-0.226140044011661	0	0
6-1	YDR528W	HLR1	7.29629309679749e-84	1.13395789438893e-82	-0.0663424167025597	0.159287753067458	-0.225630169770017	0	0
6-1	YMR199W	CLN1	9.45186654942865e-84	1.4652767992456e-82	-0.0920193925303622	0.133455999687232	-0.225475392217594	0	0
6-1	YPL163C	SVS1	1.10249281960492e-83	1.70485731753442e-82	-0.0870741263367591	0.138309162914772	-0.225383289251531	0	0
6-1	YKL062W	MSN4	3.13904287673291e-83	4.84197363736051e-82	-0.0728211863925401	0.151935102990357	-0.224756289382897	0	0
6-1	YPL245W	YPL245W	1.73024958342879e-82	2.65563182332229e-81	-0.0440473032050027	0.179682391018013	-0.223729694223016	0	0
6-1	YDL004W	ATP16	4.21406908877443e-82	6.43584313805401e-81	-0.0602402860968517	0.162952176892635	-0.223192462989487	0	0
6-1	YDL048C	STP4	6.6314681349396e-81	1.01027551586611e-79	-0.0817561592672479	0.139764796500989	-0.221520955768237	0	0
6-1	YOL073C	YOL073C	3.90586857276173e-80	5.86355452407296e-79	-0.0485140472861129	0.171924772294508	-0.220438819580621	0	0
6-1	YGR035C	YGR035C	9.29117304916394e-80	1.38136235453835e-78	-0.10029534730212	0.119612704269294	-0.219908051571414	0	0
6-1	YOL031C	SIL1	1.26234260346481e-78	1.85003654712063e-77	-0.0756034055070179	0.142698885246711	-0.218302290753729	0	0
6-1	YKL206C	ADD66	4.41962952798285e-78	6.41626216180098e-77	-0.035739592022094	0.181787293756549	-0.217526885778643	0	0
6-1	YER073W	ALD5	9.30062504435532e-78	1.34076767578674e-76	-0.0636712173525177	0.153393965123241	-0.217065182475759	0	0
6-1	YGR121C	MEP1	1.5939883875475e-76	2.27134142059309e-75	-0.048078252654954	0.167214692674176	-0.21529294532913	0	0
6-1	YGL222C	EDC1	1.78166033509115e-75	2.52129455676889e-74	-0.0434670674320636	0.170308772085035	-0.213775839517099	0	0
6-1	YNL246W	VPS75	2.30323685053695e-75	3.25193852810365e-74	-0.0664794144470724	0.147134417615054	-0.213613832062127	0	0
6-1	YML001W	YPT7	5.66850718853483e-75	7.98508889343834e-74	-0.0389200314793936	0.17412459733481	-0.213044628814204	0	0
6-1	YML128C	MSC1	1.73569688550891e-74	2.43392040536136e-73	-0.159070332820909	0.0532649096887779	-0.212335242509687	0	0
6-1	YMR250W	GAD1	2.92874987844835e-74	4.09759336735291e-73	-0.113139509920379	0.0988632836384066	-0.212002793558785	0	0
6-1	YPR149W	NCE102	3.2612370121873e-73	4.52176008206643e-72	-0.0655471389730998	0.144917392752282	-0.210464531725382	0	0
6-1	YBR039W	ATP3	1.46056188515208e-72	2.00705274641166e-71	-0.044483145248658	0.165018791020115	-0.209501936268773	0	0
6-1	YER088C	DOT6	1.81074181837396e-71	2.46628631774113e-70	-0.0663188361292556	0.141556824864219	-0.207875660993474	0	0
6-1	YDL196W	YDL196W	4.06262277405243e-71	5.48498523323928e-70	0.988160117558267	1.19551107312759	-0.207350955569319	0	0
6-1	YEL060C	PRB1	6.36525809760723e-71	8.55634912031299e-70	-0.0136580863562081	0.193400739283975	-0.207058825640183	0	0
6-1	YLL019C	KNS1	1.12044228617122e-70	1.50285410992966e-69	-0.0537949606055495	0.152895405135498	-0.206690365741047	0	0
6-1	YML009W-B	YML009W-B	2.77218094437223e-70	3.69424544854788e-69	-0.0516455489322212	0.154453144510771	-0.206098693442992	0	0
6-1	YDR258C	HSP78	2.07186791811405e-69	2.72567698395815e-68	0.0871589961805827	0.291937921796464	-0.204778925615881	0	0
6-1	YJR144W	MGM101	2.47709286230777e-69	3.25184318307211e-68	-0.0336227569897762	0.1710385495243	-0.204661306514076	0	0
6-1	YGR088W	CTT1	1.64163183492934e-68	2.11901013002386e-67	-0.0936307555397466	0.109781185517068	-0.203411941056814	0	0
6-1	YGL213C	SKI8	1.88429196030752e-67	2.40705618946115e-66	-0.0449255999824994	0.156862766788006	-0.201788366770505	0	0
6-1	YBL003C	HTA2	4.51378806880891e-67	5.73046756883765e-66	-0.0283292425769004	0.172874784612579	-0.201204027189479	0	0
6-1	YDR113C	PDS1	1.72674709217596e-66	2.17873815106865e-65	-0.0523358118756538	0.147967464563167	-0.20030327643882	0	0
6-1	YFL021W	GAT1	9.33611461852292e-66	1.1613674837961e-64	-0.0208852354982235	0.178279279390109	-0.199164514888333	0	0
6-1	YML126C	ERG13	1.37746823023694e-65	1.71005613290984e-64	-0.0371738575465888	0.161727296010961	-0.19890115355755	0	0
6-1	YMR246W	FAA4	1.48758767614863e-64	1.82836971351336e-63	-0.0250876265779144	0.172194716375997	-0.197282342953911	0	0
6-1	YKR051W	YKR051W	3.95903250774634e-64	4.85630826496917e-63	-0.0319648081200223	0.164647767789803	-0.196612575909825	0	0
6-1	YJL144W	YJL144W	4.00138155671487e-64	4.89851670732753e-63	0.0318125691864924	0.228417852293811	-0.196605283107319	0	0
6-1	YDL003W	MCD1	4.9313291977327e-64	6.025010128715e-63	-0.0596769742266177	0.136785024398153	-0.196461998624771	0	0
6-1	YLR454W	FMP27	6.350061543886e-64	7.74305923434321e-63	-0.0330136891105892	0.163274793936763	-0.196288483047352	0	0
6-1	YKL093W	MBR1	9.21801101858086e-64	1.11958913355598e-62	-0.0436697459915558	0.152362707213452	-0.196032453205008	0	0
6-1	YOL016C	CMK2	1.0946296294308e-63	1.32688896141218e-62	0.032139410001624	0.228053701208743	-0.195914291207119	0	0
6-1	YIL123W	SIM1	4.83757346665801e-63	5.79569481345241e-62	-0.0692993768778626	0.125590144622284	-0.194889521500146	0	0
6-1	YAL005C	SSA1	7.19411373680184e-62	8.53609264539757e-61	0.0350998452081124	0.228113968882063	-0.193014123673951	0	0
6-1	YEL024W	RIP1	2.1704152491236e-61	2.56541419292962e-60	-0.0347339466479773	0.157507785230477	-0.192241731878454	0	0
6-1	YPL057C	SUR1	2.36363514178863e-61	2.78845675427072e-60	-0.0628424911464783	0.129339459483624	-0.192181950630102	0	0
6-1	YLR183C	TOS4	7.07860794993416e-61	8.3032340401319e-60	-0.0516357097476137	0.139775698720335	-0.191411408467948	0	0
6-1	YDR214W	AHA1	7.9739279877083e-61	9.33569937080839e-60	0.0590516440333656	0.250379200848061	-0.191327556814695	0	0
6-1	YJR107W	YJR107W	9.07171518815948e-61	1.06008489982848e-59	-0.0213928491455377	0.169843855940326	-0.191236705085863	0	0
6-1	YNR061C	YNR061C	1.18568162017814e-60	1.37771291836141e-59	-0.0327298133168184	0.158318167444475	-0.191047980761293	0	0
6-1	YJL094C	KHA1	1.21122737154669e-60	1.40475054181261e-59	-0.0273643878474127	0.163668559572211	-0.191032947419623	0	0
6-1	YOR230W	WTM1	1.50022123574486e-60	1.73665385075906e-59	-0.00887466695621126	0.182007307486897	-0.190881974443108	0	0
6-1	YJR015W	YJR015W	3.71943516361823e-60	4.28151398498591e-59	-0.0367839432435149	0.153456095299738	-0.190240038543253	0	0
6-1	YNL104C	LEU4	5.32325869666579e-60	6.10492679524682e-59	-0.0154661947103159	0.174519778183061	-0.189985972893376	0	0
6-1	YML060W	OGG1	1.7748470043438e-59	2.02792704014838e-58	-0.00514765865559683	0.183982452043193	-0.18913011069879	0	0
6-1	YJL062W	LAS21	3.42620469549533e-59	3.88597113441291e-58	-0.0248986696874941	0.163762343616112	-0.188661013303606	0	0
6-1	YGL025C	PGD1	4.42955635882335e-59	5.00556094028207e-58	-0.0186033854281736	0.169874131273794	-0.188477516701967	0	0
6-1	YIL045W	PIG2	5.50358354379628e-59	6.20788125506819e-58	-0.0319234417637383	0.156398835563663	-0.188322277327401	0	0
6-1	YHR075C	PPE1	6.59733304143961e-59	7.41448904657239e-58	-0.0231669162342097	0.165025647757128	-0.188192563991337	0	0
6-1	YMR108W	ILV2	1.05346807300791e-58	1.17965481133553e-57	-0.0156697785444007	0.172187470087499	-0.187857248631899	0	0
6-1	YIL135C	VHS2	2.00885129176298e-58	2.24540080981478e-57	-0.027563386847211	0.159830417989612	-0.187393804836823	0	0
6-1	YDR070C	FMP16	1.36705446042475e-57	1.51977045420193e-56	-0.072942769356846	0.113067404297735	-0.186010173654581	0	0
6-1	YML075C	HMG1	4.58128931490769e-57	5.03860161728707e-56	-0.00406662648099033	0.181065729940961	-0.185132356421952	0	0
6-1	YDL133W	SRF1	5.16837067781024e-57	5.66409362026451e-56	-0.0136420089043453	0.171402597083392	-0.185044605987737	0	0
6-1	YBR082C	UBC4	6.56147375136418e-57	7.17806614289309e-56	0.000881148593467647	0.185751948547546	-0.184870799954078	0	0
6-1	YNL173C	MDG1	1.03465241960305e-56	1.12987706707094e-55	-0.0226123018404	0.161926369817802	-0.184538671658202	0	0
6-1	YHR026W	VMA16	1.22696757758995e-56	1.33516577667196e-55	0.00207356700130809	0.18648776255521	-0.184414195553902	0	0
6-1	YDR322C-A	TIM11	3.0323536214691e-56	3.28238979727445e-55	-0.023495873108428	0.160256287372632	-0.18375216048106	0	0
6-1	YLR038C	COX12	5.52287780377163e-56	5.95736993868373e-55	-0.0134701616027929	0.169841995569329	-0.183312157172122	0	0
6-1	YGL101W	YGL101W	6.0624003308362e-56	6.52792496357056e-55	-0.039231789662087	0.144011871072871	-0.183243660734958	0	0
6-1	YBL099W	ATP1	2.28840892227728e-55	2.45129914070326e-54	-0.0451502643016412	0.137114444140537	-0.182264708442178	0	0
6-1	YGL250W	RMR1	2.60805065405048e-55	2.78885139263284e-54	-0.0412043588216174	0.140963710575733	-0.18216806939735	0	0
6-1	YNL241C	ZWF1	2.94994589711334e-55	3.14899068947912e-54	-0.0204231288178166	0.161653844699051	-0.182076973516867	0	0
6-1	YDR427W	RPN9	3.8899985024747e-55	4.14530064944195e-54	0.00115237437704004	0.183024617683442	-0.181872243306402	0	0
6-1	YDR372C	VPS74	4.30506028085965e-55	4.57181100394218e-54	-0.0191401702891103	0.162656981808902	-0.181797152098012	0	0
6-1	YMR006C	PLB2	8.11677961503745e-55	8.59014240562282e-54	-0.0484186422039512	0.132908117724259	-0.18132675992821	0	0
6-1	YCL034W	LSB5	1.07624487343401e-54	1.13706008032326e-53	-0.0227853898005773	0.15833170336632	-0.181117093166897	0	0
6-1	YEL033W	MTC7	1.1334169731362e-54	1.19541585029921e-53	-0.000303932038099498	0.180774669950823	-0.181078601988922	0	0
6-1	YGR055W	MUP1	1.60583488119252e-54	1.68790480697749e-53	-0.0452333300501368	0.135585963308785	-0.180819293358922	0	0
6-1	YMR056C	AAC1	2.62665079217048e-54	2.75151704375074e-53	-0.0274017856062589	0.153050648547817	-0.180452434154075	0	0
6-1	YBL030C	PET9	2.8952367032423e-54	3.01241323086087e-53	-0.0193239813181544	0.161055780491388	-0.180379761809543	0	0
6-1	YDR277C	MTH1	5.01605232402885e-54	5.17542522395619e-53	-0.0104399913689969	0.16952899334376	-0.179968984712757	0	0
6-1	YEL064C	AVT2	5.66860047419118e-54	5.82921082095993e-53	-0.0246056496659535	0.15527179691886	-0.179877446584814	0	0
6-1	YJL103C	GSM1	1.00748198593097e-53	1.03430346974943e-52	-0.0181174121061819	0.161328966134764	-0.179446378240946	0	0
6-1	YBR099C	YBR099C	1.32743571914431e-53	1.36051135998678e-52	0.0170776700927078	0.196316959372258	-0.17923928927955	0	0
6-1	YJL189W	RPL39	2.78189181985162e-53	2.84647968963259e-52	-0.00951063394805778	0.169171916608498	-0.178682550556556	0	0
6-1	YDR411C	DFM1	3.45466202138406e-53	3.52901732979133e-52	0.00421035410865591	0.182729598922037	-0.178519244813381	0	0
6-1	YDL141W	BPL1	4.02600221436116e-53	4.10585680373692e-52	-0.0593796490983881	0.119024111223208	-0.178403760321596	0	0
6-1	YKR053C	YSR3	4.66315998456945e-53	4.74780480277121e-52	0.00150233076703199	0.179795162101439	-0.178292831334407	0	0
6-1	YOR157C	PUP1	1.05543251498065e-52	1.06579682773005e-51	0.026504482149956	0.204179318387266	-0.17767483623731	0	0
6-1	YJR021C	REC107	2.85055631606416e-52	2.85982641790502e-51	-0.00714197540721587	0.169778279354569	-0.176920254761785	0	0
6-1	YBR026C	ETR1	3.16916442553682e-52	3.16916442553682e-51	-0.0228595150568744	0.153980082618665	-0.17683959767554	0	0
6-1	YPR069C	SPE3	3.85730899487895e-52	3.85106739456362e-51	-0.0408527141385986	0.13583720032583	-0.176689914464429	0	0
6-1	YDL081C	RPP1A	4.60631261343675e-52	4.58402400401689e-51	-0.00690037538188399	0.169654254272455	-0.176554629654339	0	0
6-1	YPL247C	YPL247C	2.20545245337625e-51	2.17722266197303e-50	-0.0193625986762485	0.155993637947416	-0.175356236623665	0	0
6-1	YJR127C	RSF2	2.54778851715437e-51	2.50715393155382e-50	-0.00146556047494076	0.173779852412374	-0.175245412887314	0	0
6-1	YBR280C	SAF1	2.63244383644139e-51	2.58633415140818e-50	-0.0193656590506223	0.15585463913596	-0.175220298186582	0	0
6-1	YHL032C	GUT1	4.49653268118481e-51	4.39676808920924e-50	-0.000550271979219526	0.1742581516419	-0.174808423621119	0	0
6-1	YOR304C-A	YOR304C-A	4.95744497861087e-51	4.83978410095397e-50	0.000742452021550226	0.17547570138237	-0.17473324936082	0	0
6-1	YDR196C	CAB5	7.94586115196719e-51	7.73280178353905e-50	-0.0169351051307983	0.157434267842953	-0.174369372973752	0	0
6-3	Q0130	OLI1	0	0	-3.92795198851954	0.127669078726578	-4.05562106724612	0	0
6-3	Q0065	AI4	0	0	-3.53133332618305	0.123436589581802	-3.65476991576485	0	0
6-3	Q0070	AI5_ALPHA	0	0	-3.44859009057127	0.126740784768448	-3.57533087533972	0	0
6-3	Q0055	AI2	0	0	-2.34889537847814	0.132192317548807	-2.48108769602694	0	0
6-3	Q0060	AI3	0	0	-1.81048607479308	0.120003804415761	-1.93048987920884	0	0
6-3	Q0050	AI1	0	0	-1.62304052852132	0.13390751828617	-1.75694804680749	0	0
6-3	Q0075	AI5_BETA	0	0	-1.00655314227745	0.14429060278102	-1.15084374505847	0	0
6-3	YDL181W	INH1	0	0	-0.933390981102695	0.0795562578307447	-1.01294723893344	0	0
6-3	Q0080	ATP8	0	0	-0.746776825666901	0.13043638789146	-0.877213213558361	0	0
6-3	Q0120	BI4	0	0	-0.626703944136495	0.134774493753155	-0.76147843788965	0	0
6-3	YGL188C	YGL188C	0	0	-0.612625046164171	0.123028826462084	-0.735653872626255	0	0
6-3	YGL187C	COX4	0	0	-0.446606343236383	0.139356685155951	-0.585963028392335	0	0
6-3	YCL064C	CHA1	0	0	-0.422509956065675	0.144434243537684	-0.566944199603359	0	0
6-3	YML091C	RPM2	0	0	-0.375545008358353	0.157772516270284	-0.533317524628637	0	0
6-3	YOR382W	FIT2	0	0	-0.468261571264344	0.0567380745138373	-0.524999645778181	0	0
6-3	YGR182C	YGR182C	0	0	-0.364318472136991	0.154412716766935	-0.518731188903927	0	0
6-3	YKL016C	ATP7	0	0	-0.350506763869225	0.167666510241892	-0.518173274111116	0	0
6-3	Q0110	BI2	0	0	-0.369670645472243	0.132980020300462	-0.502650665772705	0	0
6-3	YGR183C	QCR9	0	0	-0.336646971372532	0.161736348725027	-0.498383320097559	0	0
6-3	YHR001W-A	QCR10	0	0	-0.343335639956177	0.143167696673436	-0.486503336629613	0	0
6-3	YPR191W	QCR2	0	0	-0.329505929101572	0.148289757812361	-0.477795686913933	0	0
6-3	YDR458C	HEH2	0	0	-0.33109674121695	0.145607092131918	-0.476703833348868	0	0
6-3	YOR383C	FIT3	0	0	-0.397104522577523	0.0770430387463927	-0.474147561323915	0	0
6-3	YBL045C	COR1	0	0	-0.315939859140296	0.14405100530003	-0.459990864440325	0	0
6-3	YDR529C	QCR7	0	0	-0.287790180140534	0.167298316795506	-0.45508849693604	0	0
6-3	YBR039W	ATP3	0	0	-0.269589296953859	0.166960460925486	-0.436549757879345	0	0
6-3	Q0140	VAR1	0	0	-0.26097503271132	0.168423034784274	-0.429398067495594	0	0
6-3	YOL077W-A	ATP19	0	0	-0.29530044660463	0.133506577641879	-0.428807024246509	0	0
6-3	YJL166W	QCR8	0	0	-0.257632921300497	0.167683812453366	-0.425316733753863	0	0
6-3	YOR375C	GDH1	0	0	-0.269665648677825	0.153869317074367	-0.423534965752191	0	0
6-3	YJR077C	MIR1	0	0	-0.262877762241616	0.157804699385224	-0.420682461626841	0	0
6-3	Q0085	ATP6	0	0	-0.266244650769069	0.14905985127816	-0.415304502047229	0	0
6-3	YNR057C	BIO4	0	0	-0.339641162238331	0.0733491335299899	-0.41299029576832	0	0
6-3	YDL038C	YDL038C	0	0	-0.224687168712079	0.179208889650642	-0.403896058362721	0	0
6-3	YPL271W	ATP15	0	0	-0.256556085788111	0.144311209348242	-0.400867295136353	0	0
6-3	YPR020W	ATP20	0	0	-0.239789472238709	0.152501171381879	-0.392290643620588	0	0
6-3	YDL101C	DUN1	0	0	-0.209329670789388	0.175144683981708	-0.384474354771097	0	0
6-3	YEL024W	RIP1	0	0	-0.21319935082382	0.159118060189864	-0.372317411013684	0	0
6-3	YDR377W	ATP17	0	0	-0.20325030943324	0.168306769941755	-0.371557079374995	0	0
6-3	YDR298C	ATP5	0	0	-0.201797112829887	0.167609563364038	-0.369406676193925	0	0
6-3	YDL039C	PRM7	0	0	-0.171420621432743	0.197446489554092	-0.368867110986834	0	0
6-3	YNR056C	BIO5	0	0	-0.352310975241322	0.0112422081837052	-0.363553183425028	0	0
6-3	YLR395C	COX8	0	0	-0.206348905610229	0.156584975382122	-0.362933880992351	0	0
6-3	YJL102W	MEF2	0	0	-0.186598389965338	0.17179699683829	-0.358395386803627	0	0
6-3	YJR121W	ATP2	0	0	-0.218410319920902	0.139928984067065	-0.358339303987967	0	0
6-3	YMR256C	COX7	0	0	-0.18618595744111	0.166958293680365	-0.353144251121475	0	0
6-3	YDL067C	COX9	0	0	-0.192709375981668	0.157294932248887	-0.350004308230554	0	0
6-3	YLL041C	SDH2	0	0	-0.18930724435275	0.156971439314086	-0.346278683666836	0	0
6-3	YNL052W	COX5A	0	0	-0.177893988081819	0.16447771782118	-0.342371705902999	0	0
6-3	YHR051W	COX6	0	0	-0.202620018501238	0.134519426092247	-0.337139444593485	0	0
6-3	YOR065W	CYT1	1.8236469899353e-316	1.78601617913383e-314	-0.202620020989966	0.127454714989963	-0.330074735979929	0	0
6-3	YLR294C	YLR294C	1.9111174803459e-312	1.84243669589597e-310	-0.16068386009419	0.167272874232537	-0.327956734326728	0	0
6-3	YLR295C	ATP14	1.00173520428049e-310	9.5087787852471e-309	-0.164476908564992	0.162569793952745	-0.327046702517736	0	0
6-3	YNR058W	BIO3	7.45708951365695e-301	6.97124883322173e-299	-0.276398312412552	0.0453739743249863	-0.321772286737538	0	0
6-3	YLR168C	UPS2	1.27704188972389e-287	1.17602215814872e-285	-0.166561698251791	0.14800147910173	-0.314563177353521	0	0
6-3	YBL099W	ATP1	2.96868495096043e-285	2.69364502168027e-283	-0.174856480193055	0.138400149073955	-0.31325662926701	0	0
6-3	Q0045	COX1	2.03645754929883e-281	1.82100624335852e-279	-0.163790033306827	0.147336797153423	-0.311126830460249	0	0
6-3	YPR156C	TPO3	1.033535318663e-267	9.109875594501e-266	-0.168800438326643	0.134595662126993	-0.303396100453635	0	0
6-3	YFR033C	QCR6	1.16562981790648e-266	1.01294872908211e-264	-0.149616391729787	0.153178037145525	-0.302794428875312	0	0
6-3	YKL148C	SDH1	8.13553407501688e-262	6.87619797847317e-260	-0.160336306186565	0.139672871253059	-0.300009177439624	0	0
6-3	YOL155C	HPF1	2.2129146938776e-225	1.75047226425959e-223	-0.0512716506530605	0.22689649843115	-0.27816814908421	0	0
6-3	YGL191W	COX13	9.52205900693711e-211	7.25322272503728e-209	-0.1026234837603	0.16627441833957	-0.26889790209987	0	0
6-3	YJL153C	INO1	7.1658125070616e-202	5.32687508055061e-200	-0.0736070971687343	0.18950890616563	-0.263116003334364	0	0
6-3	YGL009C	LEU1	9.79770801495249e-198	7.19664981574487e-196	-0.128824328687518	0.131553956566694	-0.260378285254212	0	0
6-3	YIL169C	YIL169C	4.82746936237325e-197	3.50417481951094e-195	-0.0428027089288628	0.217114302766193	-0.259917011695056	0	0
6-3	YLR038C	COX12	7.66867938025689e-191	5.50183160188198e-189	-0.0849747024768715	0.170775412177163	-0.255750114654035	0	0
6-3	Q0160	SCEI	1.06976654140926e-190	7.58673512700589e-189	-0.099201357717895	0.156450802742433	-0.255652160460328	0	0
6-3	YDL048C	STP4	2.64103310681357e-190	1.85172434875451e-188	-0.114818769050022	0.140567269254289	-0.255386038304311	0	0
6-3	YMR095C	SNO1	3.33219606181715e-190	2.31007300015863e-188	-0.141641891194497	0.113675649232289	-0.255317540426787	0	0
6-3	YBL080C	PET112	2.91852554555796e-188	2.00081140178806e-186	-0.091691105605047	0.162304929487915	-0.253996035092961	0	0
6-3	YNL055C	POR1	1.16129699105587e-183	7.70451874711261e-182	-0.105482705442542	0.145356240883625	-0.250838946326167	0	0
6-3	YPL078C	ATP4	3.92739214201687e-180	2.57787335279193e-178	-0.0862741883434671	0.162115357670426	-0.248389546013893	0	0
6-3	YOR225W	YOR225W	1.26188343609335e-166	7.944715102751e-165	-0.0466720551562147	0.192111677129019	-0.238783732285234	0	0
6-3	YDL004W	ATP16	2.65272645863803e-166	1.65326487371683e-164	-0.0749026263199117	0.163646909715662	-0.238549536035574	0	0
6-3	YBL030C	PET9	3.53456970746723e-165	2.15923713812602e-163	-0.075841670997925	0.161889799646884	-0.237731470644809	0	0
6-3	YOR273C	TPO4	6.73214823277841e-163	4.03275287342163e-161	-0.138867379656276	0.0971970785632085	-0.236064458219485	0	0
6-3	YPL177C	CUP9	2.49926007680987e-159	1.46861282608732e-157	-0.0672328277796058	0.16619763405109	-0.233430461830695	0	0
6-3	YHR208W	BAT1	3.7661004387212e-154	2.17166726232802e-152	-0.0708795956377559	0.158676477202349	-0.229556072840105	0	0
6-3	YDR259C	YAP6	1.58860351554397e-144	8.83034566748313e-143	-0.020318943421655	0.201856418944626	-0.222175362366281	0	0
6-3	YGL255W	ZRT1	3.17986662687882e-141	1.75176581141449e-139	0.026227683243763	0.24581452345878	-0.219586840215017	0	0
6-3	YER069W	ARG5,6	1.31010963757551e-138	7.09068110863234e-137	-0.0398138633782695	0.177700921472087	-0.217514784850357	0	0
6-3	YBL021C	HAP3	1.67371818563381e-138	8.97986191770488e-137	-0.041662506206871	0.175767570284678	-0.217430076491549	0	0
6-3	YKL120W	OAC1	7.4651889456205e-138	3.97070825814469e-136	-0.0721379703527433	0.1447742935715	-0.216912263924243	0	0
6-3	YHR006W	STP2	1.64720995298217e-137	8.68656872641026e-136	-0.0381647164311395	0.178472967795432	-0.216637684226572	0	0
6-3	YMR056C	AAC1	1.30377064391392e-135	6.64815278756108e-134	-0.061367505606022	0.153747259542131	-0.215114765148153	0	0
6-3	YDR019C	GCV1	1.20913682738234e-133	6.01643082657182e-132	-0.069503248631044	0.144021967070701	-0.213525215701745	0	0
6-3	YEL060C	PRB1	8.39157147778511e-131	4.10920603316938e-129	-0.0172243416444589	0.193984014945097	-0.211208356589556	0	0
6-3	YDR133C	YDR133C	2.88289300332502e-130	1.40058660082798e-128	-0.0250363781647233	0.185732088970864	-0.210768467135588	0	0
6-3	YMR120C	ADE17	8.89200245494343e-128	4.18806527839702e-126	-0.111152666733125	0.0975607990524312	-0.208713465785556	0	0
6-3	YOR306C	MCH5	1.31236473017591e-123	5.91043093809153e-122	0.0322859084237463	0.237511571733393	-0.205225663309646	0	0
6-3	YKL216W	URA1	4.22356805983438e-121	1.87477805245886e-119	-0.063499720339851	0.139599338620973	-0.203099058960824	0	0
6-3	YGR286C	BIO2	5.70793062071565e-121	2.5155665664154e-119	-0.110507329074454	0.092480195801216	-0.20298752487567	0	0
6-3	YMR145C	NDE1	1.40846475363656e-119	6.16328193612595e-118	-0.0634083883763105	0.138388126600042	-0.201796514976353	0	0
6-3	YGR234W	YHB1	7.08170354888916e-118	3.01338695838939e-116	0.0338168803304387	0.234148368243198	-0.200331487912759	0	0
6-3	YKL141W	SDH3	9.66080809352033e-115	4.02751256331219e-113	-0.032619352803266	0.164984435547543	-0.197603788350809	0	0
6-3	YDR178W	SDH4	2.31683208836225e-114	9.59386173503027e-113	-0.0264082186807228	0.170862477410844	-0.197270696091567	0	0
6-3	YLR438W	CAR2	2.78349927210596e-111	1.13736360986052e-109	-0.0262408570033255	0.168308490500738	-0.194549347504063	0	0
6-3	YML081C-A	ATP18	3.69263230542225e-107	1.46990589190034e-105	-0.0356227417735429	0.15522308564072	-0.190845827414263	0	0
6-3	YJR155W	AAD10	7.67330129907993e-106	3.03488903944379e-104	-0.0899954535788251	0.0996515254198824	-0.189646978998708	0	0
6-3	YOL126C	MDH2	1.69493122216332e-105	6.61881369667574e-104	-0.0276478685303742	0.161684725515097	-0.189332594045471	0	0
6-3	YIL051C	MMF1	6.25004331453651e-102	2.36581394176014e-100	-0.0325015537326836	0.153541833268763	-0.186043387001447	0	0
6-3	Q0115	BI3	1.06210651576162e-96	3.854821883676e-95	-0.0106189886793468	0.170493562845747	-0.181112551525094	0	0
6-3	YOR313C	SPS4	1.13183747434993e-94	4.03666891140988e-93	-0.0156836575224801	0.16348103448336	-0.17916469200584	0	0
6-3	YDL177C	YDL177C	9.07864556808826e-94	3.20087103743455e-92	0.00416477339737245	0.182453967310248	-0.178289193912876	0	0
6-3	YBL098W	BNA4	3.32973131870575e-93	1.16729785434173e-91	-0.0133154922661268	0.164425075614358	-0.177740567880484	0	0
6-3	YKL150W	MCR1	5.43470880662045e-93	1.89447193993493e-91	-0.0340193716226058	0.143513933306037	-0.177533304928642	0	0
6-3	YJL079C	PRY1	3.60822234001748e-92	1.22322702406087e-90	-0.0129439881545851	0.163786194102276	-0.176730182256861	0	0
6-3	YPL095C	EEB1	3.58694514178847e-89	1.20279627852363e-87	0.0125420740386188	0.186312796127136	-0.173770722088518	0	0
6-3	YPL250C	ICY2	1.12355236884976e-88	3.74719898151514e-87	0.0549225586597926	0.228198845245116	-0.173276286585324	0	0
6-3	YDR216W	ADR1	1.89284121493378e-85	6.21214377454332e-84	-0.0501277848420571	0.119896371783027	-0.170024156625084	0	0
6-3	YDR322C-A	TIM11	3.78080438554388e-84	1.22776647677925e-82	-0.00803546626181387	0.160660263630466	-0.16869572989228	0	0
6-3	YMR096W	SNZ1	7.84730228713469e-84	2.50869715604254e-82	-0.0440504834155869	0.124319711380001	-0.168370194795588	0	0
6-3	YCL025C	AGP1	1.10675006684032e-83	3.51992160433236e-82	-0.0211812849802409	0.147035408847794	-0.168216693828035	0	0
6-3	YPR015C	YPR015C	3.4295517840462e-83	1.08514535936231e-81	-0.0117004820961357	0.156010315787544	-0.16771079788368	0	0
6-3	YER073W	ALD5	5.14682856926778e-81	1.60383496325163e-79	-0.0117847978600061	0.15366602136356	-0.165450819223566	0	0
6-3	YOL143C	RIB4	2.34432626443735e-80	7.26858947315499e-79	-0.0396112938084229	0.125149653971151	-0.164760947779574	0	0
6-3	YPL272C	YPL272C	6.96174409198944e-80	2.13701298744153e-78	0.0246693237841297	0.188933258826638	-0.164263935042508	0	0
6-3	YBL019W	APN2	1.36817340647919e-79	4.13805388136109e-78	0.00279170814705134	0.166746374546456	-0.163954666399405	0	0
6-3	YHR018C	ARG4	1.74538809309694e-78	5.17742525692697e-77	0.0330928169804457	0.195876769602487	-0.162783952622041	0	0
6-3	YIL125W	KGD1	7.8522412651135e-78	2.31810184716509e-76	-0.0153399857057823	0.14674854587984	-0.162088531585622	0	0
6-3	YLR343W	GAS2	1.88350897484304e-77	5.48172187489696e-76	0.0131062202984116	0.174788787881285	-0.161682567582873	0	0
6-3	YGL117W	YGL117W	2.96641949145967e-77	8.59286772878222e-76	0.0451267906624442	0.206598200409002	-0.161471409746558	0	0
6-3	YHL047C	ARN2	3.29139473405992e-76	9.44553744611615e-75	-0.0714392788333182	0.0889087632010593	-0.160348042034377	0	0
6-3	YNR001C	CIT1	3.66874759413393e-76	1.04797095628733e-74	-0.0217708111926867	0.138526380642888	-0.160297191835574	0	0
6-3	Q0275	COX3	3.75402104844419e-75	1.05763972004113e-73	-0.00773016380733837	0.151473629139331	-0.15920379294667	0	0
6-3	YIR034C	LYS1	4.91996225178948e-74	1.37982577697914e-72	0.0516925617651097	0.20967782585789	-0.15798526409278	0	0
6-3	YBL043W	ECM13	5.41896094087746e-74	1.50674354196764e-72	0.0369675881860822	0.194906921659168	-0.157939333473085	0	0
6-3	YNL237W	YTP1	9.39836101951772e-74	2.60035369912217e-72	-0.0847936222228482	0.072883656186717	-0.157677278409565	0	0
6-3	YER015W	FAA2	2.11574973169953e-73	5.82775707347594e-72	0.0168345387668146	0.174124838557418	-0.157290299790603	0	0
6-3	YMR287C	DSS1	1.37628730780417e-71	3.70816274635447e-70	0.00131731677978737	0.156601366619982	-0.155284049840195	0	0
6-3	YML120C	NDI1	1.5946992880975e-71	4.27795417720068e-70	-0.00266949790724624	0.152543302514519	-0.155212800421766	0	0
6-3	YJL103C	GSM1	1.95452710476012e-69	5.08836803222361e-68	0.00878280323588961	0.161651463473669	-0.152868660237779	0	0
6-3	YHR093W	AHT1	3.23840162098028e-69	8.39535210144887e-68	0.0328012625161972	0.185421700210311	-0.152620437694114	0	0
6-3	YKL085W	MDH1	8.63127333205312e-69	2.21895651911532e-67	-0.00369997259010568	0.148437398185455	-0.152137370775561	0	0
6-3	YIL171W	YIL171W	2.6962570363427e-67	6.84605181655738e-66	0.0350800458410186	0.185509280933051	-0.150429235092032	0	0
6-3	YJL200C	ACO2	6.30950801043844e-67	1.59547805018054e-65	0.00808859034157845	0.158092886262697	-0.150004295921119	0	0
6-3	YPL019C	VTC3	3.39979828400285e-66	8.52713634646243e-65	0.0817260473235528	0.230884982500077	-0.149158935176524	0	0
6-3	YDL141W	BPL1	7.87340184728403e-66	1.95882618539284e-64	-0.0294105940371242	0.119325055999978	-0.148735650037102	0	0
6-3	YJR094C	IME1	5.67920575958394e-65	1.39050394986638e-63	0.0708443267517015	0.218579276834795	-0.147734950083094	0	0
6-3	YMR136W	GAT2	5.93502658122269e-65	1.44739581051953e-63	-0.00513874710607984	0.14257381193439	-0.14771255904047	0	0
6-3	YHR071W	PCL5	3.99786831536231e-64	9.59799513843793e-63	0.0471937973775611	0.193933737696169	-0.146739940318608	0	0
6-3	YIL050W	PCL7	8.17578131926665e-64	1.94766682393341e-62	0.0258639097398219	0.172237405930323	-0.146373496190501	0	0
6-3	YNL036W	NCE103	9.79179522061307e-64	2.32366832735318e-62	0.0336172316129577	0.179898196992547	-0.146280965379589	0	0
6-3	Q0297	Q0297	6.47017815558027e-63	1.52954019999733e-61	0.0275626577493601	0.172871423075903	-0.145308765326543	0	0
6-3	YKL187C	YKL187C	1.17308739542467e-62	2.76257604189702e-61	0.0642912767264076	0.209292342680707	-0.1450010659543	0	0
6-3	YLR014C	PPR1	8.46757916302339e-62	1.97897588772175e-60	0.0374088555936745	0.181383084373961	-0.143974228780287	0	0
6-3	YDR490C	PKH1	1.85761214120538e-61	4.32508185329706e-60	0.0433341533961857	0.18689822483088	-0.143564071434695	0	0
6-3	YGL038C	OCH1	4.40326587020212e-61	1.01373695593832e-59	-0.00160229364113071	0.141509855131956	-0.143112148773087	0	0
6-3	YLL053C	YLL053C	1.01091671475007e-60	2.31013190000293e-59	0.127680185301626	0.27035580277267	-0.142675617471044	0	0
6-3	YMR114C	YMR114C	1.53407417505104e-59	3.44190460365996e-58	0.0649642543873995	0.206202017845865	-0.141237763458465	0	0
6-3	YNL220W	ADE12	2.36589414727459e-59	5.28897351039284e-58	0.0107941259087934	0.151801501799301	-0.141007375890508	0	0
6-3	YBR118W	TEF2	2.40556525088448e-59	5.35824462020118e-58	0.0475231637020575	0.188521689045059	-0.140998525343002	0	0
6-3	YER175C	TMT1	8.78735350014785e-57	1.87605436318035e-55	0.0219214787199718	0.159743815345963	-0.137822336625991	0	0
6-3	YGR250C	YGR250C	1.58300542547086e-55	3.3564066924932e-54	0.0384509786299194	0.174690254740449	-0.136239276110529	0	0
6-3	YPR145W	ASN1	2.60135397417507e-55	5.47793652582259e-54	0.0695409330307907	0.205506397800954	-0.135965464770163	0	0
6-3	YBR137W	YBR137W	4.13951807017826e-55	8.68735594999996e-54	0.0158525193383894	0.151561404877654	-0.135708885539264	0	0
6-3	YDR148C	KGD2	5.43998621352936e-54	1.12256571697245e-52	0.0209886274433131	0.155266031235137	-0.134277403791824	0	0
6-3	YBR054W	YRO2	1.54018163188781e-53	3.15711650124511e-52	-0.0903429047342532	0.0433518171864877	-0.133694721920741	0	0
6-3	YKL062W	MSN4	3.27249367118564e-53	6.66379074297539e-52	0.0187149033391194	0.151986086278457	-0.133271182939337	0	0
6-3	YGL006W	PMC1	1.36139345652237e-52	2.73609043216386e-51	0.00952966866611769	0.141996050353628	-0.13246638168751	0	0
6-3	YMR173W	DDR48	1.95736260541977e-52	3.90839070402588e-51	-0.0630132783913361	0.0692473423754923	-0.132260620766828	0	0
6-3	YLR420W	URA4	9.74958000400903e-51	1.92188206468804e-49	-0.00218247012939014	0.127842950251548	-0.130025420380938	0	0
6-3	YBR218C	PYC2	1.51511217565519e-50	2.95830446955461e-49	0.0303776133611643	0.160148505477413	-0.129770892116249	0	0
6-3	YGR032W	GSC2	6.97435672049999e-50	1.34895865095564e-48	0.126118815949838	0.255004376762636	-0.128885560812798	0	0
6-3	YBR230C	OM14	1.36779776739835e-49	2.63728507026494e-48	0.0130370343469187	0.141530097193809	-0.12849306284689	0	0
6-3	YDL022W	GPD1	3.55385207243058e-48	6.78862764300208e-47	-0.0518059934260439	0.0747718477292083	-0.126577841155252	0	0
6-3	YBR203W	COS111	4.84800597162832e-48	9.20375287536823e-47	0.0643821706505245	0.190775928910918	-0.126393758260393	0	0
6-3	YMR189W	GCV2	3.20054521789176e-47	6.02053780316834e-46	0.00670874886562817	0.131977943965454	-0.125269195099825	0	0
6-3	YFR015C	GSY1	8.47998214429189e-47	1.59031883982617e-45	0.00807033054021076	0.132755008467577	-0.124684677927366	0	0
6-3	YEL052W	AFG1	2.1566509634569e-46	3.9839929474638e-45	0.0394321634196965	0.163554334726691	-0.124122171306995	0	0
6-3	YBR208C	DUR1,2	6.42231899899954e-46	1.17235823147418e-44	0.0967061435339845	0.220167502890714	-0.12346135935673	0	0
6-3	YML131W	YML131W	3.52684475104184e-44	6.30742959824004e-43	0.0851505510146619	0.206155491812922	-0.121004940798261	0	0
6-3	YDR472W	TRS31	5.3095959067215e-44	9.46826784522302e-43	0.0326492723222361	0.153400554705609	-0.120751282383373	0	0
6-3	YHR049W	FSH1	1.54418677897567e-43	2.71442519267233e-42	0.0613931383824189	0.181480008417825	-0.120086870035406	0	0
6-3	YLR270W	DCS1	1.74690500228434e-43	3.06204655229953e-42	0.0395713371632187	0.159581205373764	-0.120009868210545	0	0
6-3	YDR241W	BUD26	1.92179446638097e-43	3.34013291762552e-42	0.0610430942089187	0.180993365541063	-0.119950271332144	0	0
6-3	YLL019C	KNS1	2.01505827689377e-42	3.42504395824644e-41	0.0344444336675011	0.152917511518214	-0.118473077850713	0	0
6-3	YJR048W	CYC1	2.96119686414355e-42	5.01939138784772e-41	0.057872459612477	0.176101819884611	-0.118229360272134	0	0
6-3	YJL034W	KAR2	1.40360601919198e-41	2.35332857022133e-40	0.0467372784324314	0.163976369009044	-0.117239090576613	0	0
6-3	YDL027C	YDL027C	1.91009446011087e-41	3.18521157267137e-40	0.0612387542463536	0.178280780082898	-0.117042025836544	0	0
6-3	YMR293C	HER2	2.6432280036445e-41	4.39588053436295e-40	0.0583496822095164	0.175183580254008	-0.116833898044492	0	0
6-3	YGR110W	CLD1	5.57174428018893e-41	9.19188829111383e-40	0.0897431418259137	0.206097877872081	-0.116354736046168	0	0
6-3	YIL128W	MET18	6.61977584111116e-41	1.08917378505749e-39	0.0450902340368635	0.161333944672446	-0.116243710635582	0	0
6-3	YIL132C	CSM2	1.07624972954384e-40	1.76608000832061e-39	0.0725199811871037	0.188450053295081	-0.115930072107978	0	0
6-3	YKR016W	FCJ1	1.35681774961491e-40	2.2205744071947e-39	0.0386984404786877	0.154478717986353	-0.115780277507665	0	0
6-3	YNR025C	YNR025C	1.76126772331378e-40	2.87487350604392e-39	0.0485549756347571	0.164166326709986	-0.115611351075229	0	0
6-3	YDR033W	MRH1	3.07961400781197e-40	5.01351409715035e-39	-0.00944426896934054	0.105804456500315	-0.115248725469655	0	0
6-3	YJR154W	YJR154W	1.19506779129928e-39	1.93531975651353e-38	-0.0336913683030556	0.0806726360658561	-0.114364004368912	0	0
6-3	YER037W	PHM8	1.35830719725959e-39	2.19391502803446e-38	0.0459037071989591	0.160183823445725	-0.114280116246766	0	0
6-3	YBR157C	ICS2	2.1852764986167e-39	3.5112385407461e-38	0.0310054142730558	0.144973451154106	-0.11396803688105	0	0
6-3	YNL116W	DMA2	3.27049604473275e-39	5.227709998964e-38	0.0294516162153316	0.143154364245793	-0.113702748030462	0	0
6-3	YNL300W	TOS6	6.48656036049424e-39	1.03416220734495e-37	0.0265553516255223	0.139806127235933	-0.113250775610411	0	0
6-3	YPL024W	RMI1	8.22056130154786e-39	1.30053495462949e-37	0.0800253329318219	0.193119331144301	-0.113093998212479	0	0
6-3	YKL109W	HAP4	2.95451359436512e-38	4.61502503221083e-37	0.0757737189570614	0.188017387207946	-0.112243668250884	0	0
6-3	YKR013W	PRY2	5.45503520470017e-38	8.41439180325002e-37	0.0495334571480024	0.161367266160553	-0.11183380901255	0	0
6-3	YJR016C	ILV3	6.99697174234748e-38	1.07659141272528e-36	0.042000224262398	0.153667221425007	-0.111666997162609	0	0
6-3	YPR159W	KRE6	7.77890401351708e-38	1.1939263125224e-36	0.0579641956227123	0.16956012972551	-0.111595934102798	0	0
6-3	YGR180C	RNR4	9.80681965927395e-37	1.49034673147094e-35	0.101693902219215	0.211576332092081	-0.109882429872866	0	0
6-3	YPR157W	TDA6	1.21104851704422e-36	1.83141405641246e-35	0.0792455487897144	0.188984125669903	-0.109738576880188	0	0
6-3	YPR065W	ROX1	2.04851436199312e-36	3.06037133498729e-35	0.0635066050347022	0.172886001912622	-0.10937939687792	0	0
6-3	YER117W	RPL23B	4.22243579367412e-36	6.27769369806489e-35	0.0811944652207796	0.190077694800693	-0.108883229579913	0	0
6-3	YCL057C-A	MOS1	5.93875013494277e-35	8.66243222992834e-34	0.0700325574710808	0.177082966087181	-0.1070504086161	0	0
6-3	YNL104C	LEU4	8.0944901645229e-35	1.17512951329662e-33	0.0676938997727087	0.174527576855078	-0.10683367708237	0	0
6-3	YOL031C	SIL1	8.22525489554843e-35	1.19131039214868e-33	0.0357887606750232	0.142611210444932	-0.106822449769909	0	0
6-3	YLL026W	HSP104	6.14718622441608e-34	8.80003225165828e-33	0.166492693803129	0.271896642480415	-0.105403948677286	0	0
6-3	YGL148W	ARO2	8.32024799385087e-34	1.18558730074041e-32	0.0701201212032083	0.175308960776012	-0.105188839572803	0	0
6-3	YDR277C	MTH1	9.31677809779178e-34	1.32148323823851e-32	0.064451741308809	0.169560078323252	-0.105108337014443	0	0
6-3	YLR311C	YLR311C	1.55310574969863e-33	2.19282894179417e-32	0.0777425102785771	0.182486427886626	-0.104743917608049	0	0
6-3	YFL051C	YFL051C	2.03765749055208e-33	2.87039879376857e-32	0.0626884763109263	0.167238241771877	-0.10454976546095	0	0
6-3	YCR102C	YCR102C	2.44076210041327e-33	3.43041051470385e-32	0.144517962882955	0.248938468306453	-0.104420505423497	0	0
6-3	YLR453C	RIF2	5.68666980342965e-33	7.97426197435476e-32	0.0829466519832648	0.186759367704069	-0.103812715720804	0	0
6-3	YKL093W	MBR1	6.64877718834394e-33	9.28121159549368e-32	0.0486311186390514	0.152331128929483	-0.103700010290431	0	0
6-3	YCL026C-B	HBN1	1.16621931168607e-32	1.6097479089716e-31	0.116706820007727	0.220000658554083	-0.103293838546356	0	0
6-3	YBL029W	YBL029W	2.38339042979843e-32	3.2824819088965e-31	0.0754760350752137	0.178250938751548	-0.102774903676334	0	0
6-3	YGR161C	RTS3	3.58154655432791e-32	4.89980980935769e-31	0.0765363832220562	0.179014437172652	-0.102478053950596	0	0
6-3	YIR001C	SGN1	5.18758408764569e-32	7.05008674466386e-31	0.0650835479258744	0.167290834370307	-0.102207286444433	0	0
6-3	YDL042C	SIR2	6.36471383540353e-32	8.63083172844831e-31	0.0568549956313992	0.15891251508681	-0.102057519455411	0	0
6-3	YPL245W	YPL245W	1.80428698765934e-31	2.40962136663596e-30	0.0782518519486045	0.179542883479375	-0.101291031530771	0	0
6-3	YIL056W	VHR1	2.04598618340826e-31	2.726508585665e-30	0.0468793970019388	0.14807756531321	-0.101198168311271	0	0
6-3	YPL134C	ODC1	3.34730243816824e-31	4.45104656109872e-30	0.080062391754204	0.180896113155996	-0.100833721401792	0	0
6-3	YCL030C	HIS4	5.58140350019519e-31	7.35838880260776e-30	0.0527007567362463	0.153154577356975	-0.100453820620728	0	0
6-3	YBR085C-A	YBR085C-A	9.11515968075467e-31	1.19915853369416e-29	0.150697885546134	0.25078591500319	-0.100088029457056	0	0
6-3	YKL006W	RPL14A	2.02072070430278e-30	2.63590840286431e-29	0.0735903846374334	0.173081898387235	-0.0994915137498016	0	0
6-3	YBR191W-A	YBR191W-A	2.44095325846568e-30	3.17735898834035e-29	0.0745083896390087	0.173857817236136	-0.0993494275971277	0	0
6-3	YDR164C	SEC1	2.75648775746037e-30	3.55806055722395e-29	0.072836884633964	0.172094781819451	-0.0992578971854872	0	0
6-3	YOR108W	LEU9	4.05817873343867e-30	5.21645058027429e-29	0.0525374669617775	0.151503600677488	-0.09896613371571	0	0
6-3	YCL037C	SRO9	7.20980721986246e-30	9.19101457573375e-29	0.0599270173420123	0.158458050876031	-0.0985310335340192	0	0
6-3	YLL052C	AQY2	7.8328303003237e-30	9.96465215525716e-29	0.132543410412673	0.231011539570095	-0.0984681291574226	0	0
6-3	YER091C	MET6	1.20482968660324e-29	1.51401205017149e-28	-0.0047631792600485	0.0933775005534817	-0.0981406798135302	0	0
6-3	YKL201C	MNN4	1.31072038309395e-29	1.64372861050603e-28	0.0583343739819318	0.156410868553204	-0.098076494571272	0	0
6-3	YDL159W	STE7	1.62667199916425e-29	2.03169356980636e-28	0.0725859537182712	0.170497709867269	-0.097911756148998	0	0
6-3	YDL037C	BSC1	3.26246085867832e-29	4.05017776620628e-28	0.0766986719937315	0.174077678587703	-0.0973790065939713	0	0
6-3	YMR230W	RPS10B	3.76780412086471e-29	4.66814285657335e-28	0.0763490351232182	0.173617442138757	-0.0972684070155389	0	0
6-3	YER088C	DOT6	3.77822921744033e-29	4.67167821074285e-28	0.0441800412534521	0.141446325032035	-0.0972662837785834	0	0
6-3	YDL131W	LYS21	4.70369621425985e-29	5.79277557724217e-28	0.076788927323823	0.173886706846963	-0.0970977795231403	0	0
6-3	YDL066W	IDP1	5.57876169825259e-29	6.84313313682276e-28	0.0674743044435944	0.164440662067148	-0.0969663576235534	0	0
6-3	YNL274C	GOR1	1.05946460420345e-28	1.29187679998721e-27	0.0515496793997416	0.148020423787417	-0.0964707443876751	0	0
6-3	YOR330C	MIP1	1.97847083238908e-28	2.39356177173345e-27	0.0669289899569747	0.162914698710603	-0.095985708753628	0	0
6-3	YLR121C	YPS3	4.78873775706672e-28	5.75955398851884e-27	0.092243107566384	0.187538191153145	-0.0952950835867612	0	0
6-3	YOR247W	SRL1	4.86333416253583e-28	5.83789334296617e-27	0.0704306471683367	0.165713610062753	-0.095282962894416	0	0
6-3	YBR084W	MIS1	5.46229218231812e-28	6.53146177614395e-27	0.0679392880761798	0.163131129481744	-0.0951918414055646	0	0
6-3	YKR071C	DRE2	5.6430027743991e-28	6.73449267273548e-27	0.0901646866596686	0.185330977135397	-0.0951662904757285	0	0
6-3	YDR096W	GIS1	5.66815968746108e-28	6.74180518754376e-27	0.0421574925338035	0.137320290553594	-0.0951627980197903	0	0
6-3	YDL207W	GLE1	8.97371786766421e-28	1.06272244229344e-26	0.0698413718806261	0.164642764388887	-0.094801392508261	0	0
6-3	YBL047C	EDE1	1.22323296226503e-27	1.4458519879646e-26	0.0501862237600971	0.1447431652705	-0.094556941510403	0	0
6-3	YGR279C	SCW4	1.98280298894438e-27	2.33471267973031e-26	0.0698849767249873	0.164059523628481	-0.094174546903494	0	0
6-3	YLR422W	YLR422W	2.5548646418223e-27	3.0025742552464e-26	0.0696332174786825	0.163606469761572	-0.0939732522828896	0	0
6-3	YDR025W	RPS11A	2.66156874487539e-27	3.11610610168523e-26	0.0694157840570311	0.163356504812176	-0.0939407207551452	0	0
6-3	YDR358W	GGA1	4.87156733731018e-27	5.67123971154789e-26	0.0665621771526865	0.160020979210006	-0.0934588020573199	0	0
6-3	YMR241W	YHM2	5.00083923874391e-27	5.81076800434085e-26	0.0542074240268021	0.147645291658896	-0.0934378676320943	0	0
45	YMR157C	AIM36	6.47787612976809e-17	9.37347460616067e-17	0.0506392226644698	0.159243573624255	-0.108604350959786	1	1
45	YLR034C	SMF3	7.27657352393089e-17	1.05242519087327e-16	0.0668630950046557	0.17528895134537	-0.108425856340714	1	1
45	YHR200W	RPN10	7.46614737862254e-17	1.07933761307641e-16	0.0761685975078375	0.184554931137852	-0.108386333630015	1	1
45	YER025W	GCD11	7.51515712623609e-17	1.08616817683009e-16	0.0560276942010593	0.164403971187362	-0.108376276986302	1	1
45	YGL136C	MRM2	8.7487033724536e-17	1.26386091800606e-16	0.0549350312463828	0.1630774454468	-0.108142414200417	1	1
45	YGL167C	PMR1	8.79194951872616e-17	1.26981106110816e-16	0.0450544732996212	0.153189291788025	-0.108134818488404	1	1
45	YJL028W	YJL028W	8.92135874331742e-17	1.28819994023563e-16	0.0614721680468382	0.169584475363613	-0.108112307316774	1	1
45	YHR026W	VMA16	9.9519007441207e-17	1.43633280915145e-16	0.078213625084822	0.186157374428259	-0.107943749343437	1	1
45	YBL074C	AAR2	1.074059210613e-16	1.54980012382652e-16	0.0554432915451615	0.163269290231929	-0.107825998686768	1	1
45	YGL149W	YGL149W	1.18096849549842e-16	1.70366509638187e-16	0.0508169243321432	0.158496244683658	-0.107679320351515	1	1
45	YPR181C	SEC23	1.18556293409876e-16	1.70989324529906e-16	0.0400196851643901	0.147692999357016	-0.107673314192626	1	1
45	YPL185W	YPL185W	1.18984380394384e-16	1.71566634034435e-16	0.0643390851695457	0.172006823738557	-0.107667738569011	1	1
45	YBR287W	YBR287W	1.21423583430385e-16	1.7504287611343e-16	0.0678982511675895	0.175534592933272	-0.107636341765682	1	1
45	YFL015C	YFL015C	1.31687491148028e-16	1.8979486577513e-16	0.0590198229305043	0.166530527141513	-0.107510704211009	1	1
45	YDR293C	SSD1	1.46478154661954e-16	2.10865658951064e-16	0.047104852303207	0.154450533424044	-0.107345681120837	1	1
45	YNL043C	YNL043C	1.55100187316321e-16	2.23225601992466e-16	0.0664027302860607	0.173659639019582	-0.107256908733521	1	1
45	YER041W	YEN1	1.62775936710696e-16	2.34218173858441e-16	0.0626623096705498	0.169844191012169	-0.107181881341619	1	1
45	YOR374W	ALD4	1.69953074022736e-16	2.44488334511607e-16	0.0738728673912385	0.180987686122335	-0.107114818731096	1	1
45	YDR199W	YDR199W	1.72051044627147e-16	2.47448705209673e-16	0.0615083636938952	0.168604106050952	-0.107095742357057	1	1
45	YOL146W	PSF3	1.99888235781853e-16	2.87417947978102e-16	0.0675669511002555	0.174429247303444	-0.106862296203189	1	1
45	YOR217W	RFC1	2.70255868984815e-16	3.88418055354369e-16	0.0514062004934064	0.157797486800327	-0.106391286306921	1	1
45	YHR008C	SOD2	3.1913658005256e-16	4.58243588299813e-16	0.0578147326323727	0.163945526228332	-0.10613079359596	1	1
45	YAL051W	OAF1	3.49754943918451e-16	5.02091206137003e-16	0.056851358659773	0.162838339395357	-0.105986980735584	1	1
45	YPR128C	ANT1	3.50927247558032e-16	5.03656924269146e-16	0.0565910632726587	0.162572787661733	-0.105981724389074	1	1
45	YIL058W	YIL058W	3.94055314142962e-16	5.65160689972588e-16	0.0667082065265097	0.172507693359724	-0.105799486833214	1	1
45	YBR123C	TFC1	4.19207114171853e-16	6.00954436440598e-16	0.0563833949513245	0.162085478700625	-0.1057020837493	1	1
45	YHR142W	CHS7	4.40953246382928e-16	6.31981772400155e-16	0.0881721196579683	0.193794524292984	-0.105622404635016	1	1
45	YLR112W	YLR112W	5.42619778501243e-16	7.7715042556933e-16	0.10010743084947	0.205402352635213	-0.105294921785743	1	1
45	YDR071C	PAA1	5.57454474494944e-16	7.98211675013647e-16	0.076187659447327	0.181439934338879	-0.105252274891552	1	1
45	YBR035C	PDX3	5.63833032849252e-16	8.07157729160066e-16	0.07378522319614	0.179019503735694	-0.105234280539554	1	1
45	YOR321W	PMT3	5.831441430432e-16	8.34608991551043e-16	0.056799770627284	0.161980771390163	-0.105181000762879	1	1
45	YMR056C	AAC1	6.75120069896415e-16	9.65575065197237e-16	0.0477765523353052	0.152725536530303	-0.104948984194998	1	1
45	YLR171W	YLR171W	6.90332648568496e-16	9.8687498648462e-16	0.0602264549743972	0.165140094602976	-0.104913639628578	1	1
45	YER166W	DNF1	7.11238344384612e-16	1.01652550031343e-15	0.0504481372241208	0.155314437042743	-0.104866299818622	1	1
45	YOR066W	MSA1	7.8233462602161e-16	1.11787972268488e-15	0.0449060421036946	0.149621022995874	-0.104714980892179	1	1
45	YOL095C	HMI1	9.21987578597273e-16	1.31651547325739e-15	0.051937143730822	0.156390758581035	-0.104453614850213	1	1
45	YBL015W	ACH1	1.03956783287113e-15	1.48406606404786e-15	0.0524222297506075	0.156684443387584	-0.104262213636976	1	1
45	YOR041C	YOR041C	1.07195030080215e-15	1.52994063288209e-15	0.0830552466608837	0.187268490863548	-0.104213244202665	1	1
45	YKR030W	GMH1	1.24170587803426e-15	1.77140468612055e-15	0.0668994098429604	0.170877659877444	-0.103978250034484	1	1
45	YER169W	RPH1	1.41394004314358e-15	2.01478292521846e-15	0.0502218075334516	0.15399198815788	-0.103770180624429	1	1
45	YOR116C	RPO31	1.59149363454679e-15	2.2672629243024e-15	0.0746130252498929	0.178193366742799	-0.103580341492906	1	1
45	YDL071C	YDL071C	1.93813258684255e-15	2.76045199926558e-15	0.0702905487192102	0.173553904355596	-0.103263355636386	1	1
45	YGL042C	YGL042C	2.15911594574363e-15	3.0744854339345e-15	0.0638448476486491	0.166934110816305	-0.103089263167656	1	1
45	YDR344C	YDR344C	2.25645942826116e-15	3.21161584137747e-15	0.0565501805081567	0.159568259689367	-0.10301807918121	1	1
45	YDR056C	YDR056C	2.58534538256616e-15	3.67802190694793e-15	0.0670224216561595	0.16982056530995	-0.10279814365379	1	1
45	YLR427W	MAG2	2.68935395044968e-15	3.82422536858136e-15	0.0645585391366253	0.167292842154542	-0.102734303017916	1	1
45	YOL112W	MSB4	2.73482810985917e-15	3.8879929580256e-15	0.089662754514069	0.192369905852649	-0.10270715133858	1	1
45	YGL152C	YGL152C	2.74260472581437e-15	3.8981504626295e-15	0.0631585324713516	0.165861085109459	-0.102702552638107	1	1
45	YGL102C	YGL102C	2.84496122596316e-15	4.04177084139827e-15	0.0705046621460638	0.173147854796155	-0.102643192650091	1	1
45	YDR026C	NSI1	2.87553800653711e-15	4.08427014280248e-15	0.0663292166275722	0.168955084335076	-0.102625867707504	1	1
45	YGR247W	CPD1	2.87947398294909e-15	4.08891932676545e-15	0.0526348214822381	0.155258472237565	-0.102623650755327	1	1
45	YKR045C	YKR045C	2.93819711842007e-15	4.17134749669853e-15	0.0755455400655378	0.178136464550223	-0.102590924484685	1	1
45	YDR513W	GRX2	3.0347622532835e-15	4.3054686371026e-15	0.0475533381804229	0.150091822356688	-0.102538484176265	1	1
45	YDL085C-A	YDL085C-A	3.19632973138215e-15	4.53364469945468e-15	0.0775401467465627	0.17999445954332	-0.102454312796757	1	1
45	YBR003W	COQ1	3.26113148635565e-15	4.62449581034575e-15	0.0470672958122872	0.149489020670099	-0.102421724857812	1	1
45	YLR403W	SFP1	3.30078515285278e-15	4.67965174473843e-15	0.0301768982963282	0.132578994855075	-0.102402096558746	1	1
45	YDR476C	YDR476C	3.67128746959577e-15	5.2001477702952e-15	0.0567955000497582	0.159024670991465	-0.102229170941707	1	1
45	YJL089W	SIP4	3.90996381019002e-15	5.53694668553417e-15	0.075333447970346	0.17746010083356	-0.102126652863214	1	1
45	YGR090W	UTP22	4.29621416683887e-15	6.0825244170252e-15	0.0610240918378937	0.162997224499837	-0.101973132661944	1	1
45	YGR199W	PMT6	4.4795783696336e-15	6.33921984877048e-15	0.0509080192813263	0.152812970566982	-0.101904951285655	1	1
45	YMR194C-A	YMR194C-A	4.57950902095679e-15	6.4791494288703e-15	0.0629197763858965	0.164788717804049	-0.101868941418153	1	1
45	YGL213C	SKI8	4.72938064360856e-15	6.68965579345823e-15	0.054640964420281	0.156457324474234	-0.101816360053953	1	1
45	YIL122W	POG1	5.16723988175107e-15	7.30397939757253e-15	0.0699675358641846	0.171639181380645	-0.101671645516461	1	1
45	YPL267W	ACM1	5.24148454752319e-15	7.4072285062341e-15	0.0634658299519601	0.165114140672637	-0.101648310720677	1	1
45	YNL303W	YNL303W	5.61627253723544e-15	7.93142631145404e-15	0.0747132753581484	0.176248546749113	-0.101535271390965	1	1
45	YGL029W	CGR1	5.69782868187395e-15	8.04476040438496e-15	0.0579370484596417	0.159448707516782	-0.10151165905714	1	1
45	YMR155W	YMR155W	6.06735945843881e-15	8.56454080497997e-15	0.0586447781018486	0.160053457369024	-0.101408679267175	1	1
45	YIR033W	MGA2	6.10339746350848e-15	8.61344061066956e-15	0.056145913221047	0.157544882119708	-0.101398968898661	1	1
45	YDL228C	YDL228C	6.21261326193318e-15	8.76356283176217e-15	0.0773266486738832	0.178696530591942	-0.101369881918059	1	1
45	YKL068W	NUP100	6.39040899249155e-15	9.01230251055379e-15	0.0591172643716134	0.160440854512582	-0.101323590140968	1	1
45	YJR149W	YJR149W	8.52269112686309e-15	1.20084503888434e-14	0.0957218056905104	0.196571838702366	-0.100850033011856	1	1
45	YMR279C	YMR279C	1.02521091745913e-14	1.44386015994586e-14	0.0838064940897943	0.184351533098407	-0.100545039008613	1	1
45	YIL099W	SGA1	1.1062446885916e-14	1.55691827751145e-14	0.0809937364975716	0.181412931006094	-0.100419194508522	1	1
45	YDR357C	CNL1	1.19624652610985e-14	1.68281830052388e-14	0.0755389876622962	0.17582862990839	-0.100289642246094	1	1
45	YOR186W	YOR186W	1.26008649321996e-14	1.77222103103879e-14	0.065945652459404	0.166149090970215	-0.100203438510811	1	1
45	YML008C	ERG6	1.41954138170499e-14	1.99602787719229e-14	0.0502109690049429	0.150216575700227	-0.100005606695284	1	1
45	YJL070C	YJL070C	1.64081992221112e-14	2.305068060119e-14	0.061006976682795	0.160771555224541	-0.0997645785417462	1	1
45	YCR022C	YCR022C	1.64980216693619e-14	2.31715897336587e-14	0.079465049418722	0.179220533485232	-0.0997554840665101	1	1
45	YGR139W	YGR139W	1.79224495342599e-14	2.51607539536709e-14	0.161786972199479	0.261404401377582	-0.0996174291781032	1	1
45	YFR051C	RET2	2.0222016165329e-14	2.83696770668668e-14	0.0629639418217854	0.162379795101863	-0.0994158532800776	1	1
45	YDL024C	DIA3	2.10877981226205e-14	2.95574089996748e-14	0.0807676796050431	0.180113437319394	-0.0993457577143506	1	1
45	YLR345W	YLR345W	2.55909356321871e-14	3.58366030073978e-14	0.0599342839677412	0.158955809818672	-0.0990215258509313	1	1
45	YNR032C-A	HUB1	2.84262294692974e-14	3.97799582276174e-14	0.0717082544331846	0.17055332483064	-0.0988450703974556	1	1
45	YKL185W	ASH1	3.40882029536086e-14	4.76601432639396e-14	0.0468687179399561	0.145408032594446	-0.0985393146544901	1	1
45	YNL070W	TOM7	3.99212199783921e-14	5.57649824013311e-14	0.0653313107202821	0.163603986183805	-0.0982726754635228	1	1
45	YNL227C	JJJ1	4.00003416635831e-14	5.58502168056818e-14	0.0757983718951386	0.174067700596563	-0.0982693287014247	1	1
45	ANR2	ANR2	4.27905824259916e-14	5.97055390249588e-14	0.0875981725842964	0.185753458554863	-0.0981552859705667	1	1
45	YFL059W	SNZ3	4.53584876136867e-14	6.32742185341278e-14	0.0590105624192971	0.157067178727797	-0.0980566163085004	1	1
45	YPL062W	YPL062W	4.82665785864551e-14	6.7315730081019e-14	0.0827242014240382	0.180675502261226	-0.0979513008371875	1	1
45	YHR195W	NVJ1	5.58258264961363e-14	7.7823169787881e-14	0.0666573617523893	0.164361651008993	-0.0977042892566042	1	1
45	YPL090C	RPS6A	7.52363777430888e-14	1.04740173888731e-13	0.0635904536336818	0.16078625079059	-0.0971957971569087	1	1
45	YMR126C	DLT1	8.4728183253766e-14	1.17874383466908e-13	0.0605895540809079	0.157582167028208	-0.0969926129473004	1	1
45	YJL062W	LAS21	8.50869676020504e-14	1.18346841772915e-13	0.0664027302860607	0.163388109418005	-0.0969853791319447	1	1
45	YGR042W	YGR042W	8.74083988319906e-14	1.2154830308618e-13	0.0831992639475935	0.180138550629726	-0.096939286682133	1	1
45	YHR147C	MRPL6	8.85272037478047e-14	1.23076351312293e-13	0.0537690121394372	0.150686512762162	-0.0969175006227252	1	1
45	YML097C	VPS9	1.02578089723799e-13	1.42514481782445e-13	0.0685466262382888	0.165211440072142	-0.0966648138338533	1	1
45	YML096W	YML096W	1.04757251018178e-13	1.45509283832093e-13	0.073710529536908	0.17033923349311	-0.0966287039562016	1	1
45	YOL052C-A	DDR2	1.07993474090727e-13	1.49970680877737e-13	-0.0468647155145714	0.0497117022599873	-0.0965764177745588	1	1
45	YMR094W	CTF13	1.10413006637526e-13	1.53296186083153e-13	0.0543549591226042	0.150893282055714	-0.0965383229331096	1	1
45	YML047W-A	YML047W-A	1.13743782751841e-13	1.57814063318834e-13	0.0717150837470665	0.168202285371791	-0.096487201624725	1	1
45	YIL092W	YIL092W	1.18392296834731e-13	1.64226724701054e-13	0.0829068154649572	0.179325077734814	-0.0964182622698571	1	1
45	YBR079C	RPG1	1.31088758675213e-13	1.81797626663534e-13	0.0661231304899528	0.162365846941639	-0.0962427164516861	1	1
45	YDR188W	CCT6	1.37508112958166e-13	1.90657316168962e-13	0.073040623518011	0.169200849144862	-0.0961602256268511	1	1
45	YHR013C	ARD1	1.43037754680419e-13	1.98279700377035e-13	0.0697578592266411	0.165850006272477	-0.0960921470458361	1	1
45	YNL139C	THO2	1.44403348049196e-13	2.00127730786959e-13	0.0615083636938952	0.157584096476031	-0.096075732782136	1	1
45	YDL189W	RBS1	1.49290034327701e-13	2.0680725455813e-13	0.0585379607877256	0.154556180376784	-0.0960182195890587	1	1
45	YOR352W	TFB6	1.53106944467838e-13	2.12047103785985e-13	0.0549458464301298	0.150920415871068	-0.0959745694409387	1	1
45	YGL248W	PDE1	1.61620907572178e-13	2.2368797660842e-13	0.0645192191854341	0.160400155200984	-0.09588093601555	1	1
45	YPR002C-A	YPR002C-A	1.74858497520596e-13	2.41846431226648e-13	0.0940170177834214	0.189761587719589	-0.0957445699361681	1	1
45	YKR065C	PAM17	1.93932376507526e-13	2.68107273818381e-13	0.0722014948258089	0.167766438128242	-0.095564943302433	1	1
45	YMR309C	NIP1	2.19630208486182e-13	3.03497958871164e-13	0.0482532638253136	0.14360188122133	-0.0953486173960169	1	1
45	YHL020C	OPI1	2.19681702271931e-13	3.03501142637218e-13	0.053752512492147	0.149100721895515	-0.0953482094033677	1	1
45	YOR396C-A	YOR396C-A	2.22519513596121e-13	3.07352898788464e-13	0.0755505712943761	0.170876440372521	-0.0953258690781445	1	1
45	YIL015W	BAR1	2.35679572095384e-13	3.25457242575765e-13	0.0853766817763993	0.180602478898444	-0.0952257971220447	1	1
45	YDR484W	VPS52	2.39684331647753e-13	3.30839446592088e-13	0.0754943872051242	0.170690818997618	-0.0951964317924936	1	1
45	YCR038C	BUD5	2.39896157356454e-13	3.31057770272718e-13	0.0758239072245571	0.171018799234408	-0.0951948920098511	1	1
45	YMR294W-A	YMR294W-A	2.60861352775334e-13	3.59909335112659e-13	0.0878083866234483	0.182857130493421	-0.0950487438699727	1	1
45	YNR065C	YNR065C	3.02759819948118e-13	4.17436444487126e-13	0.0695819946620831	0.164370376445307	-0.0947883817832236	1	1
45	YER066W	RRT13	3.18723681143886e-13	4.39348774052229e-13	0.0933382750643747	0.188036677369674	-0.094698402305299	1	1
45	YML009C-A	YML009C-A	3.2086756481374e-13	4.42205243444444e-13	0.0777664848443781	0.172453141824135	-0.094686656979757	1	1
45	YMR206W	YMR206W	3.54691856467526e-13	4.88493025536749e-13	0.071334573739528	0.165845475389732	-0.0945109016502039	1	1
45	YIR043C	YIR043C	3.62263204745612e-13	4.98809188413396e-13	0.0536226329834067	0.148096453808628	-0.0944738208252211	1	1
45	YGR160W	YGR160W	3.76935303573934e-13	5.18895765964117e-13	0.0759279327293562	0.170332014320677	-0.0944040815913209	1	1
45	YJR158W	HXT16	3.95511671285223e-13	5.44225470970077e-13	0.0817155743956367	0.176035087716394	-0.0943195133207575	1	1
45	YFR046C	CNN1	5.1276649184814e-13	7.05096780633613e-13	0.0730030836071388	0.166864898184576	-0.0938618145774377	1	1
45	YJR161C	COS5	6.73076656539192e-13	9.24506449431615e-13	0.0687587248978691	0.162138662911076	-0.093379938013207	1	1
45	YGL144C	ROG1	6.76503329344354e-13	9.29006352560575e-13	0.0716910475365533	0.165061967557062	-0.0933709200205085	1	1
45	YMR029C	FAR8	8.35792939683116e-13	1.14647453042348e-12	0.0656991575244491	0.158693838076254	-0.0929946805518051	1	1
45	YAR031W	PRM9	8.37220559788224e-13	1.14817756254575e-12	0.136982176660707	0.229973814461218	-0.0929916378005118	1	1
45	YPL096W	PNG1	8.44570197186538e-13	1.15799958147576e-12	0.0731090301344177	0.166085083472186	-0.0929760533377682	1	1
45	YOR167C	RPS28A	8.76172453984753e-13	1.20079609975254e-12	0.0707676790936442	0.163678204145154	-0.0929105250515102	1	1
45	YEL005C	VAB2	9.11083801798057e-13	1.24836488054497e-12	0.0840285635240893	0.176869342835793	-0.0928407793117035	1	1
45	YPL112C	PEX25	1.01331209565292e-12	1.38782144954018e-12	0.0747132753581484	0.167363966759378	-0.0926506914012294	1	1
45	YGR114C	YGR114C	1.03803910723437e-12	1.4213717913085e-12	0.0633797041274465	0.155987248765563	-0.0926075446381166	1	1
45	YNL090W	RHO2	1.05239325559891e-12	1.44038739730375e-12	0.090710320140071	0.183293278273179	-0.0925829581331076	1	1
45	YOR134W	BAG7	1.14333621328844e-12	1.56381831877404e-12	0.0763922840689756	0.168826724253161	-0.0924344401841855	1	1
45	YOR314W-A	YOR314W-A	1.32161159137959e-12	1.80605615034598e-12	0.0827588966056552	0.17493313605872	-0.0921742394530648	1	1
45	YDR447C	RPS17B	1.3737190585811e-12	1.8760173951849e-12	0.0947837719752336	0.186888451960531	-0.0921046799852972	1	1
45	YPL021W	ECM23	1.37784301579798e-12	1.88123288503509e-12	0.0705310614567813	0.162630347333728	-0.0920992858769465	1	1
45	YJR037W	YJR037W	1.39029222755846e-12	1.8978104079725e-12	0.0850815899607988	0.177164687920059	-0.0920830979592605	1	1
45	YHR093W	AHT1	1.48726357451458e-12	2.02973153168657e-12	0.0927823129714675	0.18474397967633	-0.0919616667048625	1	1
45	YFR028C	CDC14	1.56810029579479e-12	2.13910652775898e-12	0.0693831332082867	0.161249369498077	-0.0918662362897904	1	1
45	YGR171C	MSM1	1.97631145392248e-12	2.69417624186957e-12	0.0723958757306605	0.163843817068141	-0.0914479413374805	1	1
45	YLR120C	YPS1	1.98463445384346e-12	2.70492480234463e-12	0.0787930072922423	0.170233333711298	-0.0914403264190553	1	1
45	YHR079C-A	SAE3	2.04290282884779e-12	2.78311116228546e-12	0.0770011097525387	0.168388986264106	-0.0913878765115674	1	1
45	YNR022C	MRPL50	2.05487482698949e-12	2.79880302042498e-12	0.0575551810229932	0.148932462927591	-0.0913772819045979	1	1
45	YFL005W	SEC4	2.16673400886984e-12	2.94985631834222e-12	0.0744726376574447	0.165753757215188	-0.0912811195577434	1	1
45	YOR033C	EXO1	2.19846076577415e-12	2.99238979149052e-12	0.0799239732785673	0.171178704004858	-0.0912547307262903	1	1
45	YIL109C	SEC24	2.28299299227433e-12	3.10676373231862e-12	0.0630160973265737	0.154202300867778	-0.091186203541204	1	1
45	Q0140	VAR1	2.33677882038279e-12	3.17925585926391e-12	0.0749206543028574	0.16606453945621	-0.0911438851533527	1	1
45	YDR272W	GLO2	2.45689419307098e-12	3.34120281491028e-12	0.0675383360688996	0.15859106432947	-0.0910527282605705	1	1
45	YKL002W	DID4	3.83780426812133e-12	5.21454576840092e-12	0.0733306131079972	0.163568336469272	-0.0902377233612747	1	1
45	YOL118C	YOL118C	4.03291081201294e-12	5.47843674815496e-12	0.0859457313524953	0.176092401796036	-0.090146670443541	1	1
45	YAL021C	CCR4	4.20742854268451e-12	5.71299166117152e-12	0.0678943789100016	0.157963192271698	-0.0900688133616965	1	1
45	YBL013W	FMT1	4.37751948263541e-12	5.94263920965027e-12	0.0793701867901021	0.169366106661027	-0.0899959198709248	1	1
45	YDR458C	HEH2	5.08635038543514e-12	6.90186537896081e-12	0.0532385015604176	0.142957862309044	-0.089719360748626	1	1
45	YBR060C	ORC2	5.12114787559421e-12	6.94755549525424e-12	0.0833647870046978	0.173071564210115	-0.0897067772054175	1	1
45	YNL143C	YNL143C	5.98134876756022e-12	8.1091896057672e-12	0.0797773236363103	0.169197074824262	-0.0894197511879518	1	1
45	YBL073W	YBL073W	6.06381647624025e-12	8.21918885290033e-12	0.0777629496762544	0.167157345041906	-0.0893943953656515	1	1
45	YOR358W	HAP5	6.37471301402373e-12	8.63869521118525e-12	0.0730951236658416	0.162396876005643	-0.0893017523398015	1	1
45	YNL228W	YNL228W	7.56912616767001e-12	1.02528009779416e-11	0.080356516272642	0.169339352806275	-0.0889828365336329	1	1
45	YKL034W	TUL1	8.08911242528504e-12	1.09547461949097e-11	0.0770909294861654	0.165950090242203	-0.0888591607560377	1	1
45	YGR225W	AMA1	8.4773881514932e-12	1.14755342024381e-11	0.0863672165037653	0.175139007600693	-0.0887717910969282	1	1
45	YHR011W	DIA4	1.13016209183024e-11	1.52851821713997e-11	0.0665696556604215	0.154803775556445	-0.0882341198960234	1	1
45	YDR436W	PPZ2	1.18536294078533e-11	1.60282475227821e-11	0.0864566582302552	0.174601302978	-0.0881446447477453	1	1
45	YPR173C	VPS4	1.30186856299223e-11	1.75997568660431e-11	0.0700348822858576	0.158003369499297	-0.0879684872134394	1	1
45	YNR008W	LRO1	1.37176792984777e-11	1.85365924817362e-11	0.086525325295712	0.174395394782914	-0.0878700694872025	1	1
45	YKL106C-A	YKL106C-A	1.4013586336978e-11	1.89323029776997e-11	0.080356516272642	0.168186394236531	-0.087829877963889	1	1
45	YFL026W	STE2	1.61642396993592e-11	2.18234921105135e-11	0.106632254031238	0.194192800547556	-0.0875605465163176	1	1
45	YMR001C	CDC5	1.64117183690165e-11	2.21527679581781e-11	0.0877142568338412	0.175246093833334	-0.0875318369994931	1	1
45	YAL064C-A	TDA8	1.64392399232807e-11	2.21850635010153e-11	0.0837455711516093	0.171274241661851	-0.0875286705102416	1	1
45	YBR089C-A	NHP6B	1.64496906484237e-11	2.21943125521046e-11	0.0787796487574448	0.16630711822112	-0.0875274694636752	1	1
45	YDR509W	YDR509W	1.67688401860309e-11	2.26150259995214e-11	0.078478533035054	0.165969679657005	-0.0874911466219507	1	1
45	YFL039C	ACT1	1.85496021425874e-11	2.50002283136226e-11	0.0857715536760167	0.173071685353089	-0.0873001316770724	1	1
45	YKL190W	CNB1	1.89861514149869e-11	2.55774135874386e-11	0.0748533700424587	0.162109419503879	-0.0872560494614201	1	1
45	YPR117W	YPR117W	1.91424045252671e-11	2.57822824538088e-11	0.0824777064890834	0.169718218532642	-0.0872405120435582	1	1
45	YNL316C	PHA2	2.27243712550241e-11	3.05733472837982e-11	0.0825138599827578	0.169428588349154	-0.0869147283663958	1	1
45	YIL060W	YIL060W	2.55529519721534e-11	3.43489572261845e-11	0.0834218791754543	0.170113119736572	-0.086691240561118	1	1
45	YOR263C	YOR263C	2.63392729351464e-11	3.53982387300921e-11	0.0801205456357581	0.166753958314326	-0.0866334126785675	1	1
45	YDL240W	LRG1	2.91482870665427e-11	3.91563098629586e-11	0.0525728752665146	0.139012672031078	-0.0864397967645635	1	1
45	YDR131C	YDR131C	2.98634644352108e-11	4.01083098748913e-11	0.0864073533551907	0.172800774906449	-0.0863934215512587	1	1
45	YEL035C	UTR5	3.04020922510913e-11	4.08228311619659e-11	0.0811594538061176	0.167518660491568	-0.0863592066854507	1	1
45	YOR224C	RPB8	3.34800644895359e-11	4.49362623233492e-11	0.0829115157674966	0.16908590897157	-0.0861743932040737	1	1
45	YLR149C-A	YLR149C-A	4.57035253335906e-11	6.12756956341274e-11	0.0809848850375637	0.166560241911886	-0.0855753568743219	1	1
45	YHR173C	YHR173C	4.84768154291897e-11	6.49656714157473e-11	0.0788160124979831	0.164277527915707	-0.0854615154177234	1	1
45	YPL087W	YDC1	5.03640967422865e-11	6.74655833477871e-11	0.0771619794181656	0.162549610976673	-0.0853876315585077	1	1
45	YDR183W	PLP1	5.36988901941369e-11	7.19171158015682e-11	0.0798684143705291	0.165131880417416	-0.0852634660468867	1	1
45	YIL113W	SDP1	6.34066678037598e-11	8.4844749587768e-11	0.0774049391849967	0.16234577089865	-0.0849408317136529	1	1
45	YAL056C-A	YAL056C-A	6.6203996152939e-11	8.85686592072059e-11	0.0871351611990438	0.171991981987647	-0.0848568207886037	1	1
45	YGL231C	EMC4	7.3390484609276e-11	9.81190227603971e-11	0.0786668816173855	0.163322840929581	-0.0846559593121951	1	1
45	YOR203W	YOR203W	7.45247241840764e-11	9.95922781493938e-11	0.0845737082818312	0.16919973590881	-0.0846260276269786	1	1
45	YOR114W	YOR114W	8.00321605038835e-11	1.06929066762443e-10	0.0879269809687145	0.172413727669315	-0.0844867467006003	1	1
45	YPL050C	MNN9	8.59230205298629e-11	1.14725175647967e-10	0.0858938382041264	0.170241621092257	-0.0843477828881307	1	1
45	YBR036C	CSG2	1.03575510664386e-10	1.38175329902542e-10	0.101559831981739	0.185540975338717	-0.083981143356978	1	1
45	YHR021W-A	ECM12	1.08373036035239e-10	1.44544235265331e-10	0.0792498217763962	0.163141888037938	-0.0838920662615419	1	1
45	YOR178C	GAC1	1.08538883291415e-10	1.44734149537072e-10	0.063340055739486	0.147229112059856	-0.08388905632037	1	1
45	YDR025W	RPS11A	1.13274073343407e-10	1.5101578058099e-10	0.0792077105904123	0.163012672846021	-0.0838049622556091	1	1
45	YGR107W	YGR107W	1.17447781814309e-10	1.56512486780623e-10	0.0671994964894485	0.150933138156673	-0.0837336416672244	1	1
45	YKL065C	YET1	1.18297166895291e-10	1.57610347601803e-10	0.0927255037625521	0.176444934893221	-0.0837194311306688	1	1
45	YPR119W	CLB2	1.31514166244424e-10	1.75106259328462e-10	0.0491423191786478	0.132652615005836	-0.0835102958271882	1	1
45	YEL024W	RIP1	1.32710079179778e-10	1.76660450601776e-10	0.0735927191831057	0.15708511739588	-0.0834923982127745	1	1
45	YMR306C-A	YMR306C-A	1.38513615089162e-10	1.84306449234447e-10	0.0900491035141499	0.173456827376843	-0.0834077238626927	1	1
45	Q0105	COB	1.48153676964036e-10	1.97048542114271e-10	0.0828678349859877	0.166142289964185	-0.0832744549781971	1	1
45	YDL220C	CDC13	1.53024492540456e-10	2.03482999779012e-10	0.0731285960577479	0.156338904740242	-0.0832103086824939	1	1
45	YBR229C	ROT2	1.61251743185927e-10	2.14376913479244e-10	0.0765927676791525	0.159699128043516	-0.0831063603643635	1	1
45	YDL047W	SIT4	1.64537050274714e-10	2.18650355415677e-10	0.0725693416299759	0.155635634762912	-0.083066293132936	1	1
45	YKR018C	YKR018C	1.67622268975657e-10	2.22654337907384e-10	0.0879023561747699	0.170931727817307	-0.0830293716425367	1	1
45	YPL017C	IRC15	1.80959168829573e-10	2.40214731428241e-10	0.052831250790183	0.135708300212219	-0.0828770494220359	1	1
45	YMR018W	YMR018W	1.8249367078803e-10	2.42199601798698e-10	0.108404569973933	0.191264802492992	-0.0828602325190587	1	1
45	YOR237W	HES1	1.93905280985465e-10	2.57234053683148e-10	0.0953890670104765	0.178128406628354	-0.082739339617877	1	1
45	YML086C	ALO1	1.94441751460889e-10	2.57890285149115e-10	0.0661052346783569	0.148839063526604	-0.0827338288482476	1	1
45	YPL034W	YPL034W	2.21801703292147e-10	2.9405167797863e-10	0.117128000384533	0.199598829818536	-0.0824708294340029	1	1
45	YPR094W	RDS3	2.34893937161008e-10	3.11274826521354e-10	0.103102928632202	0.185458938377347	-0.082356009745145	1	1
45	YOR165W	SEY1	2.79191596778437e-10	3.69659260112223e-10	0.0719266751803154	0.153935869892139	-0.0820091947118232	1	1
45	YBL071W-A	KTI11	2.96885357831609e-10	3.93002072049138e-10	0.110178232483401	0.192063735755208	-0.0818855032718074	1	1
45	YGR216C	GPI1	2.98829358669009e-10	3.95405778037269e-10	0.0894358532301512	0.171308208205895	-0.0818723549757436	1	1
45	YJL023C	PET130	3.12813247277174e-10	4.13820269232454e-10	0.0998195095004212	0.181599674736785	-0.0817801652363642	1	1
45	YAL067W-A	YAL067W-A	3.27730372440738e-10	4.33275422746808e-10	0.0900399320157521	0.17172608948512	-0.0816861574693682	1	1
45	YLL030C	RRT7	3.30655350375223e-10	4.36861565699171e-10	0.0860884288536927	0.167756644031273	-0.0816682151775802	1	1
45	YFL025C	BST1	4.04334767745827e-10	5.33293184478785e-10	0.078124473717661	0.159385459401206	-0.0812609856835446	1	1
45	YDL093W	PMT5	4.37129946756418e-10	5.76301660574166e-10	0.0762067203794288	0.157309308290466	-0.0811025879110377	1	1
45	YER136W	GDI1	4.43004364579685e-10	5.83921582879012e-10	0.0590198229305043	0.140095268262313	-0.0810754453318092	1	1
45	YDR530C	APA2	4.48465928224712e-10	5.90994185635726e-10	0.092854888567803	0.173905412214314	-0.081050523646511	1	1
45	YOL061W	PRS5	4.69742987538191e-10	6.18901181531205e-10	0.0847482770503851	0.165704456618452	-0.0809561795680673	1	1
45	YER054C	GIP2	5.09475283762789e-10	6.7096318053712e-10	0.0944032803971678	0.175193946020563	-0.0807906656233954	1	1
45	YOR239W	ABP140	5.60177162369584e-10	7.37263884773961e-10	0.0755731319825777	0.156169994747597	-0.0805968627650195	1	1
45	YJR146W	YJR146W	5.68909076237903e-10	7.48596502535266e-10	0.0899546798721527	0.17051990360122	-0.0805652237290676	1	1
45	YPR076W	YPR076W	5.84896520211855e-10	7.6946940931922e-10	0.0904557306433314	0.170964234716943	-0.0805085040736113	1	1
45	YER158C	YER158C	6.06163214117817e-10	7.97078418160917e-10	0.0866252633374072	0.167060618809328	-0.0804353554719208	1	1
45	YOR361C	PRT1	6.10872110783935e-10	8.02957163088384e-10	0.085280793308423	0.165700291063675	-0.0804194977552515	1	1
45	YOL097C	WRS1	6.35547824329185e-10	8.34680731398696e-10	0.071870674285828	0.152208976060443	-0.0803383017746149	1	1
45	YPR135W	CTF4	6.47833417549204e-10	8.50453656655018e-10	0.0696765232329879	0.149975539115805	-0.0802990158828173	1	1
45	YHR131C	YHR131C	7.01849537895874e-10	9.20972277502667e-10	0.0758674265306528	0.156001917296614	-0.080134490765961	1	1
45	YBR254C	TRS20	7.27286877321788e-10	9.54148422937578e-10	0.0966020069919376	0.176663254708137	-0.0800612477161991	1	1
45	YOR310C	NOP58	7.86161729985876e-10	1.03094960127797e-09	0.0829661952737498	0.162867078578894	-0.0799008833051444	1	1
45	YGR098C	ESP1	8.35149026497407e-10	1.09495739343158e-09	0.071489026854538	0.151265167679197	-0.0797761408246586	1	1
45	YOR279C	RFM1	8.63844345786567e-10	1.13233898735992e-09	0.0847454540928325	0.164451798985709	-0.0797063448928762	1	1
45	YHR203C	RPS4B	8.65163997358766e-10	1.13382792347145e-09	0.078795511962436	0.158498701697935	-0.0797031897354993	1	1
45	YGR205W	TDA10	9.39609772813225e-10	1.23034641304278e-09	0.0823160302160354	0.161848425290735	-0.0795323950746992	1	1
45	YKL073W	LHS1	9.70929120074924e-10	1.27108692358631e-09	0.073188512304285	0.152652967156829	-0.0794644548525445	1	1
45	YIL130W	ASG1	9.96981171928913e-10	1.30491595901599e-09	0.0821656028529459	0.161575152567465	-0.0794095497145194	1	1
45	YMR271C	URA10	1.0554419072283e-09	1.38114031126164e-09	0.0941290543643401	0.173420322530565	-0.079291268166225	1	1
45	YJL187C	SWE1	1.12459468737771e-09	1.47100895084173e-09	0.065980347641021	0.145139684972981	-0.0791593373319595	1	1
45	YPL023C	MET12	1.26757458467879e-09	1.65697779395512e-09	0.0848580130933008	0.163767975911666	-0.0789099628183655	1	1
45	YKL100C	YKL100C	1.35013887062519e-09	1.76415858359963e-09	0.0861764656767336	0.164954644294143	-0.078778178617409	1	1
45	YDR141C	DOP1	1.41192203373724e-09	1.84449691894109e-09	0.0940630814795352	0.172747687291248	-0.0786846058117123	1	1
45	YDR439W	LRS4	1.41688872707443e-09	1.85059344751253e-09	0.0941570580725899	0.172834315883052	-0.078677257810462	1	1
45	YIL175W	YIL175W	1.56892810779911e-09	2.04830436418123e-09	0.0965329386195958	0.174996619358489	-0.0784636807388928	1	1
45	YML094W	GIM5	1.67138500773774e-09	2.18160471710214e-09	0.0917609429022358	0.170091793432808	-0.0783308505305725	1	1
45	YGL153W	PEX14	1.67779049797753e-09	2.18950240535562e-09	0.0819798143322813	0.160302626192073	-0.0783228118597914	1	1
36	YDR133C	YDR133C	0	0	-2.67990950466359	0.199978848147596	-2.87988835281118	0	0
36	YKL096W	CWP1	0	0	-2.41426141264831	0.104800480223495	-2.51906189287181	0	0
36	YFL014W	HSP12	0	0	-1.77836447119325	-0.102950293008088	-1.67541417818516	0	0
36	YOL158C	ENB1	0	0	-1.39461931771065	0.115146829980829	-1.50976614769148	0	0
36	YBR054W	YRO2	0	0	-1.45032788820237	0.050632430428916	-1.50096031863128	0	0
36	YOL014W	YOL014W	0	0	-1.23870182519213	0.238226287097277	-1.47692811228941	0	0
36	YNR056C	BIO5	0	0	-1.33411865757193	0.0163173492915777	-1.35043600686351	0	0
36	YEL040W	UTR2	0	0	-1.13484290632827	0.180836318759621	-1.31567922508789	0	0
36	YJL088W	ARG3	0	0	-1.12790725530322	0.16888495892959	-1.29679221423281	0	0
36	YJR004C	SAG1	0	0	-1.23146916563926	0.0467032239092873	-1.27817238954855	0	0
36	YIL029C	YIL029C	0	0	-1.05658867569212	0.186929813549981	-1.2435184892421	0	0
36	YJL196C	ELO1	0	0	-1.03063233360696	0.155721089564985	-1.18635342317194	0	0
36	YOL122C	SMF1	0	0	-1.01867808543807	0.153298707434552	-1.17197679287263	0	0
36	YDL241W	YDL241W	0	0	-0.886039817045034	0.229125484272131	-1.11516530131716	0	0
36	YLR413W	YLR413W	0	0	-0.905823065385828	0.187641924786103	-1.09346499017193	0	0
36	YML123C	PHO84	0	0	-0.812379751747006	0.262616886142815	-1.07499663788982	0	0
36	YGL089C	MF(ALPHA)2	0	0	-1.08148402758574	-0.0235548997409424	-1.05792912784479	0	0
36	YNR058W	BIO3	0	0	-0.95216285643289	0.0488186518760873	-1.00098150830898	0	0
36	YNL058C	YNL058C	0	0	-0.732748539404033	0.202485210984876	-0.935233750388908	0	0
36	YLR303W	MET17	0	0	-0.79850452396598	0.124130938239928	-0.922635462205909	0	0
36	YDL049C	KNH1	0	0	-0.805868473509669	0.111076169463771	-0.916944642973441	0	0
36	YNR044W	AGA1	0	0	-0.788749839422293	0.118575143806503	-0.907324983228796	0	0
36	YEL039C	CYC7	0	0	-0.674532137562811	0.200297384646343	-0.874829522209154	0	0
36	YPR160W	GPH1	0	0	-0.760297395969404	0.105290927834061	-0.865588323803465	0	0
36	YER069W	ARG5,6	0	0	-0.674550344120088	0.180993859860355	-0.855544203980444	0	0
36	YNR057C	BIO4	0	0	-0.768336106681203	0.0753928796409483	-0.843728986322152	0	0
36	YOR161C	PNS1	0	0	-0.734850552891479	0.0997669198963443	-0.834617472787823	0	0
36	YFR053C	HXK1	0	0	-0.779437304300702	0.0260227279578951	-0.805460032258597	0	0
36	YCL027W	FUS1	0	0	-0.617760148821784	0.142412607522989	-0.760172756344772	0	0
36	YHL028W	WSC4	0	0	-0.624227306588332	0.134960896370088	-0.75918820295842	0	0
36	YBR092C	PHO3	0	0	-0.551036565556167	0.169968741304424	-0.721005306860592	0	0
36	YOL030W	GAS5	0	0	-0.53605697202559	0.175761560018473	-0.711818532044063	0	0
36	YNL065W	AQR1	0	0	-0.531072323500856	0.180053582768134	-0.71112590626899	0	0
36	YPL058C	PDR12	0	0	-0.526675504115368	0.159862916316222	-0.68653842043159	0	0
36	YOR302W	YOR302W	0	0	-0.510838002764312	0.173415677181345	-0.684253679945657	0	0
36	YGR052W	FMP48	0	0	-0.545884060770514	0.137427954580329	-0.683312015350844	0	0
36	YJL217W	REE1	0	0	-0.51202849848412	0.163244348999807	-0.675272847483927	0	0
36	YBR158W	AMN1	0	0	-0.514063616047045	0.160430387914217	-0.674494003961263	0	0
36	YOL058W	ARG1	0	0	-0.515661447242088	0.155653982974665	-0.671315430216753	0	0
36	YJR154W	YJR154W	0	0	-0.583459197363903	0.0835749251092964	-0.667034122473199	0	0
36	YHR215W	PHO12	0	0	-0.410265558881532	0.253011991154334	-0.663277550035866	0	0
36	YGR286C	BIO2	0	0	-0.559470761018465	0.0947760765130564	-0.654246837531521	0	0
36	YJL218W	YJL218W	0	0	-0.464728077037976	0.187066108912311	-0.651794185950287	0	0
36	YLR300W	EXG1	0	0	-0.516576793196076	0.131236670977064	-0.64781346417314	0	0
36	YPR157W	TDA6	0	0	-0.452898528080727	0.191794026779715	-0.644692554860442	0	0
36	YGR230W	BNS1	0	0	-0.424405990572671	0.198222048105478	-0.62262803867815	0	0
36	YOR317W	FAA1	0	0	-0.476392976177853	0.1447694093869	-0.621162385564753	0	0
36	YLL061W	MMP1	0	0	-0.394121036254301	0.210691890343523	-0.604812926597824	0	0
36	YDR516C	EMI2	0	0	-0.499888414211	0.104728363010432	-0.604616777221433	0	0
36	YIL080W	YIL080W	0	0	-0.389512407348199	0.212643150842345	-0.602155558190544	0	0
36	YNL160W	YGP1	0	0	-0.599236661590322	0.000837809337645383	-0.600074470927967	0	0
36	YKR066C	CCP1	0	0	-0.435698729041413	0.163169888471268	-0.598868617512682	0	0
36	YJR127C	RSF2	0	0	-0.420614360139236	0.176407851488238	-0.597022211627474	0	0
36	YBR067C	TIP1	0	0	-0.370572002356813	0.221312412918439	-0.591884415275252	0	0
36	YGR248W	SOL4	0	0	-0.505312444865515	0.0817375380821037	-0.587049982947619	0	0
36	YFR015C	GSY1	0	0	-0.438626182942476	0.135091653067803	-0.573717836010279	0	0
36	YOL143C	RIB4	0	0	-0.439691235186413	0.127206482279582	-0.566897717465995	0	0
36	YOL126C	MDH2	0	0	-0.400952233584115	0.16357978129178	-0.564532014875895	0	0
36	YBR157C	ICS2	0	0	-0.415924237851168	0.14731861997532	-0.563242857826488	0	0
36	YMR105C	PGM2	0	0	-0.493361107005069	0.0663962174206557	-0.559757324425724	0	0
36	YLR417W	VPS36	0	0	-0.378168651110736	0.17204418541071	-0.550212836521447	0	0
36	YKL062W	MSN4	0	0	-0.393843938078016	0.154131885430488	-0.547975823508504	0	0
36	YHR214W	YHR214W	0	0	-0.318583695593213	0.222383543564552	-0.540967239157764	0	0
36	YKL216W	URA1	0	0	-0.395398938508794	0.14126064938411	-0.536659587892904	0	0
36	YDL048C	STP4	0	0	-0.372798796206393	0.141792509212925	-0.514591305419318	0	0
36	YGR035C	YGR035C	0	0	-0.383058833229429	0.121592265273449	-0.504651098502878	0	0
36	YHL027W	RIM101	0	0	-0.33445873932311	0.166223334344725	-0.500682073667835	0	0
36	YGR109W-B	YGR109W-B	0	0	-0.279298745163351	0.210372436205369	-0.489671181368721	0	0
36	YML128C	MSC1	0	0	-0.433516461324928	0.0551839982765565	-0.488700459601485	0	0
36	YLR452C	SST2	0	0	-0.363862107794131	0.121374066765383	-0.485236174559514	0	0
36	YKR106W	GEX2	0	0	-0.222497938102496	0.261622529363724	-0.48412046746622	0	0
36	YBR085C-A	YBR085C-A	0	0	-0.229171928927784	0.252777019668728	-0.481948948596512	0	0
36	YPR198W	SGE1	0	0	-0.292090925455823	0.189433304550968	-0.481524230006791	0	0
36	YMR319C	FET4	0	0	-0.266497845447249	0.209396572519115	-0.475894417966364	0	0
36	YGL009C	LEU1	0	0	-0.342641231414352	0.132536447716125	-0.475177679130478	0	0
36	YJR155W	AAD10	0	0	-0.373067628298288	0.101057304836384	-0.474124933134672	0	0
36	YOR136W	IDH2	0	0	-0.351628671005758	0.121051410982809	-0.472680081988567	0	0
36	YGR088W	CTT1	0	0	-0.360526685896155	0.111641214830091	-0.472167900726245	0	0
36	YLR025W	SNF7	0	0	-0.28560337807908	0.181039098936649	-0.466642477015729	0	0
36	YER042W	MXR1	0	0	-0.250630832575177	0.211195131192638	-0.461825963767815	0	0
36	YDR492W	IZH1	0	0	-0.294245298681505	0.165421832759036	-0.45966713144054	0	0
36	YOR303W	CPA1	0	0	-0.27049875369344	0.186259675838411	-0.456758429531851	0	0
36	YPL176C	TRE1	0	0	-0.286197630588698	0.169874488804297	-0.456072119392996	0	0
36	YCL049C	YCL049C	0	0	-0.238113385884019	0.21667234158781	-0.454785727471829	0	0
36	YPL065W	VPS28	0	0	-0.273578725746792	0.180931557569258	-0.454510283316051	0	0
36	YLR297W	YLR297W	0	0	-0.245261743565355	0.197528007540609	-0.442789751105964	0	0
36	YLL062C	MHT1	0	0	-0.246615938008201	0.192514199731069	-0.43913013773927	0	0
36	YIR039C	YPS6	0	0	-0.233706726573852	0.204207937435394	-0.437914664009246	0	0
36	YBR114W	RAD16	0	0	-0.27362109477634	0.161991041897347	-0.435612136673687	0	0
36	YIL111W	COX5B	0	0	-0.301525436239935	0.133807650975504	-0.435333087215439	0	0
36	YDL204W	RTN2	0	0	-0.331351864237857	0.102207978161279	-0.433559842399136	0	0
36	YER001W	MNN1	0	0	-0.305825397037741	0.126465721147346	-0.432291118185087	0	0
36	YJR102C	VPS25	0	0	-0.272236510049468	0.154625216033386	-0.426861726082854	0	0
36	YBR083W	TEC1	0	0	-0.301851542091817	0.12134741897558	-0.423198961067397	0	0
36	YJL157C	FAR1	0	0	-0.326758836563027	0.0919621720288721	-0.418721008591899	0	0
36	YNR028W	CPR8	0	0	-0.255436959393183	0.161758296757842	-0.417195256151026	0	0
36	YPR156C	TPO3	0	0	-0.282144026147693	0.13500443760268	-0.417148463750374	0	0
36	YGR109W-A	YGR109W-A	0	0	-0.212020854060937	0.204886112601109	-0.416906966662046	0	0
36	YCL055W	KAR4	0	0	-0.263494135012588	0.153123130033036	-0.416617265045624	0	0
36	YDR070C	FMP16	0	0	-0.300333192137313	0.114677942172537	-0.415011134309849	0	0
36	YDR085C	AFR1	0	0	-0.239229842707103	0.173893620799859	-0.413123463506961	0	0
36	YNR060W	FRE4	0	0	-0.186245228397559	0.221094313505695	-0.407339541903254	0	0
36	YER073W	ALD5	0	0	-0.24884525269442	0.154838807826604	-0.403684060521024	0	0
36	YLR267W	BOP2	0	0	-0.199560380896236	0.200771455364656	-0.400331836260892	0	0
36	YBR085W	AAC3	0	0	-0.176227940000302	0.223364428767253	-0.399592368767555	0	0
36	YLR420W	URA4	0	0	-0.2696090615166	0.129204323768294	-0.398813385284894	0	0
36	YBR117C	TKL2	0	0	-0.241799561550988	0.15286176927891	-0.394661330829898	0	0
36	YKL120W	OAC1	0	0	-0.246220963720242	0.145570873302541	-0.391791837022782	0	0
36	YHR142W	CHS7	0	0	-0.195995451597444	0.195620967510181	-0.391616419107626	0	0
36	YEL038W	UTR4	0	0	-0.205557735661641	0.18568771029082	-0.391245445952461	0	0
36	YNL037C	IDH1	0	0	-0.247602403641077	0.141842158626108	-0.389444562267185	0	0
36	YAL060W	BDH1	0	0	-0.268465833882945	0.114573915586529	-0.383039749469473	0	0
36	YIL011W	TIR3	0	0	-0.224339791669731	0.158484558182393	-0.382824349852124	0	0
36	YBR105C	VID24	0	0	-0.199489186743998	0.182847270504867	-0.382336457248865	0	0
36	YGL229C	SAP4	0	0	-0.22831032259793	0.151288521804954	-0.379598844402884	0	0
36	YBL086C	YBL086C	0	0	-0.20250009076789	0.176507584104293	-0.379007674872183	0	0
36	YPR015C	YPR015C	0	0	-0.221869394943346	0.157035817484626	-0.378905212427972	0	0
36	YGR266W	YGR266W	0	0	-0.199198165798567	0.177681419314628	-0.376879585113195	0	0
36	YIL028W	YIL028W	0	0	-0.204850293959955	0.169395053609226	-0.374245347569181	0	0
36	YGR143W	SKN1	0	0	-0.219067990595292	0.154506707875102	-0.373574698470394	0	0
36	YOL140W	ARG8	0	0	-0.197280266514022	0.175486887169215	-0.372767153683237	0	0
36	YER081W	SER3	0	0	-0.0921967884517316	0.278767256703247	-0.370964045154979	0	0
36	YOL157C	IMA2	0	0	-0.175532551488442	0.194733614901952	-0.370266166390394	0	0
36	YPR035W	GLN1	0	0	-0.196370909415817	0.170476245614384	-0.366847155030201	0	0
36	YER091C	MET6	0	0	-0.271680574950106	0.0947577163297059	-0.366438291279812	0	0
36	YNL191W	DUG3	0	0	-0.161622580391975	0.204362808412751	-0.365985388804726	0	0
36	YOR378W	YOR378W	0	0	-0.172152810737551	0.191577100566986	-0.363729911304538	0	0
36	YLR119W	SRN2	0	0	-0.195658507975744	0.16791609669388	-0.363574604669624	0	0
36	YPL175W	SPT14	0	0	-0.175269312400392	0.182229164067892	-0.357498476468284	0	0
36	YLL028W	TPO1	0	0	-0.190950013041334	0.165623607929535	-0.356573620970869	0	0
36	YBR218C	PYC2	0	0	-0.193735377974851	0.161275289378884	-0.355010667353735	0	0
36	YKL104C	GFA1	4.94065645841247e-324	1.38338380835549e-322	-0.184680707131553	0.169416484681271	-0.354097191812824	0	0
36	YMR175W	SIP18	3.4090529563046e-322	9.56017024702812e-321	-0.194401088761487	0.158751009495467	-0.353152098256954	0	0
36	YBR116C	YBR116C	1.45879728498722e-314	4.07275079111101e-313	-0.214628045099905	0.134289239580055	-0.34891728467996	0	0
36	YAL061W	BDH2	1.5530624185825e-312	4.31639419939375e-311	-0.303019555853363	0.0447637213508511	-0.347783277204214	0	0
36	YNL264C	PDR17	3.36957336715827e-307	9.28136949793149e-306	-0.174085170881383	0.170695138101766	-0.344780308983149	0	0
36	YPR062W	FCY1	8.52589831780666e-304	2.32764569118881e-302	-0.138083286386758	0.204768228704692	-0.34285151509145	0	0
36	YNL277W	MET2	3.69771250405536e-302	1.0050610638776e-300	-0.155313498696955	0.186606242552365	-0.34191974124932	0	0
36	YNL056W	OCA2	4.98299265080174e-301	1.34846774804591e-299	-0.145735566236342	0.195539830492181	-0.341275396728523	0	0
36	YOR100C	CRC1	8.46905932483226e-297	2.26208207940325e-295	-0.157901504955829	0.180949862902042	-0.338851367857871	0	0
36	YPR149W	NCE102	5.77944662788172e-295	1.53043715425022e-293	-0.191765763192819	0.146029277975137	-0.337795041167956	0	0
36	YHR136C	SPL2	8.89972549985258e-294	2.34663702282438e-292	-0.0728164193696816	0.264292920778751	-0.337109340148432	0	0
36	YJL221C	IMA4	8.29776986197385e-293	2.17860595950548e-291	-0.134839087989837	0.201709343398254	-0.336548431388092	0	0
36	YML047C	PRM6	7.86082778342487e-290	2.05514014507337e-288	-0.131014427724226	0.203806221004395	-0.334820648728621	0	0
36	YHL044W	YHL044W	1.53294618538799e-289	3.99083458390037e-288	-0.155855337188024	0.178796463981276	-0.3346518011693	0	0
36	YOL154W	ZPS1	4.43428945591225e-289	1.1495615942428e-287	-0.0604477482899764	0.273935349417444	-0.334383097707421	0	0
36	YOR374W	ALD4	1.04250097141689e-288	2.68009624735092e-287	-0.151666283583629	0.182500404606565	-0.334166688190193	0	0
36	YNL173C	MDG1	7.58598417903509e-283	1.92615318455335e-281	-0.167643398367521	0.163087524822675	-0.330730923190196	0	0
36	YCR048W	ARE1	4.94110508591355e-272	1.23929343008482e-270	-0.14242513102213	0.181872314006448	-0.324297445028579	0	0
36	YOR226C	ISU2	3.58429293253123e-269	8.91737394907972e-268	-0.143231034267043	0.179343136608605	-0.322574170875648	0	0
36	YBR286W	APE3	6.35833417503609e-263	1.56298493466027e-261	-0.144589486723572	0.174187841187286	-0.318777327910858	0	0
36	YBR021W	FUR4	5.21602269691589e-262	1.27709762063377e-260	-0.172665294099664	0.145552900335274	-0.318218194434938	0	0
36	YMR251W-A	HOR7	1.33204528528448e-260	3.23571630323041e-259	-0.204484595955391	0.112870839400532	-0.317355435355923	0	0
36	YMR136W	GAT2	2.51714469276271e-257	6.04310613009569e-256	-0.171959596340123	0.143377913719507	-0.315337510059629	0	0
36	YMR196W	YMR196W	8.92362315734168e-257	2.1340602666976e-255	-0.166703772865895	0.148293954623875	-0.31499772748977	0	0
36	YMR174C	PAI3	3.99285386495786e-252	9.43904534359771e-251	-0.119239520768235	0.192868341193695	-0.31210786196193	0	0
36	YMR090W	YMR090W	5.48232478979799e-250	1.29106656309365e-248	-0.164160254901924	0.14661030149061	-0.310770556392535	0	0
36	YBR230C	OM14	8.92941129046166e-249	2.09484667916914e-247	-0.167587837254469	0.142422038867226	-0.310009876121695	0	0
36	YPL002C	SNF8	2.89723399466909e-248	6.7711870254198e-247	-0.123005738940353	0.186682723582204	-0.309688462522557	0	0
36	YPL223C	GRE1	4.10364453107803e-248	9.51860404389153e-247	-0.140288823557603	0.16930451054149	-0.309593334099093	0	0
36	YPR184W	GDB1	2.38063479841674e-247	5.50131711843868e-246	-0.156719925433153	0.152392542943587	-0.309112468376739	0	0
36	YOR375C	GDH1	5.91746014851972e-247	1.3623406386704e-245	-0.155897386336634	0.152965739117401	-0.308863125454034	0	0
36	YDR216W	ADR1	1.02186370259647e-246	2.34382864127145e-245	-0.188183976885654	0.120529451308585	-0.308713428194239	0	0
36	YJR010W	MET3	7.49643824657792e-243	1.71307496227355e-241	-0.0915202435087275	0.214743990205041	-0.306264233713768	0	0
36	YCR102C	YCR102C	3.59585186862733e-239	8.1268886554691e-238	-0.0539700979468521	0.24994353875443	-0.303913636701282	0	0
36	YIL037C	PRM2	1.29527068313322e-238	2.9061164054298e-237	-0.106083586336149	0.197473059133104	-0.303556645469253	0	0
36	YCL030C	HIS4	4.10312370326311e-238	9.17256277142513e-237	-0.149055043693052	0.154180046586523	-0.303235090279575	0	0
36	YCL042W	YCL042W	1.11825750914818e-235	2.48188806886485e-234	-0.21081350733138	0.0908528148327538	-0.301666322164134	0	0
36	YBL029W	YBL029W	4.1840070976877e-233	9.25280422678607e-232	-0.120755117945522	0.179244891543208	-0.30000000948873	0	0
36	YJR096W	YJR096W	4.30037222816541e-231	9.44245432305359e-230	-0.133892611180662	0.16479801524002	-0.298690626420682	0	0
36	YIL055C	YIL055C	1.38963646036352e-230	3.04044573065352e-229	-0.128983639732107	0.169374554885942	-0.29835819461805	0	0
36	YGR122W	YGR122W	3.7184211950066e-228	8.10694656296492e-227	-0.140728751347983	0.156040176454571	-0.296768927802554	0	0
36	YJR117W	STE24	9.9388220730984e-228	2.159244091233e-226	-0.12947837547898	0.167010129762424	-0.296488505241405	0	0
36	YKL178C	STE3	4.73075374887997e-227	1.02416668879261e-225	-0.222208562548753	0.0738343784012828	-0.296042940950036	0	0
36	YOR360C	PDE2	1.69531119819846e-226	3.65736716534424e-225	-0.127413244810936	0.1682646959321	-0.295677940743036	0	0
36	YHR005C	GPA1	2.01603149366604e-226	4.33411648638309e-225	-0.171175499466583	0.124452858441044	-0.295628357907627	0	0
36	YMR169C	ALD3	6.52458022591839e-225	1.39296401363033e-223	-0.185753605683309	0.108877976088173	-0.294631581771482	0	0
36	YPL230W	USV1	4.3871222397203e-223	9.30190522992243e-222	-0.0978267343952662	0.195593924084289	-0.293420658479555	0	0
36	YOR028C	CIN5	7.63272011248047e-223	1.6128042155481e-221	-0.127280140605425	0.165980799509854	-0.29326094011528	0	0
36	YBL061C	SKT5	8.97982656879429e-223	1.89097371772904e-221	-0.113509528530751	0.179704516447988	-0.293214044978739	0	0
36	YOL101C	IZH4	1.02506129704566e-222	2.15123408257543e-221	-0.115810045729757	0.177365805958483	-0.29317585168824	0	0
36	YDR343C	HXT6	7.36510520142608e-219	1.53522632070267e-217	-0.1227213129775	0.167880729077162	-0.290602042054662	0	0
36	YGL037C	PNC1	8.54173935914988e-219	1.77449602174932e-217	-0.18080589345645	0.109752996280194	-0.290558889736645	0	0
36	YKL187C	YKL187C	6.15904218068798e-218	1.27521108237734e-216	-0.0800068835531232	0.209976207325885	-0.289983090879008	0	0
36	YPL004C	LSP1	3.50087795721584e-213	7.17621827110356e-212	-0.183994277432876	0.102776949462242	-0.286771226895117	0	0
36	YLR460C	YLR460C	3.75129629615892e-210	7.61365070634885e-209	-0.0672988132656905	0.217406725730072	-0.284705538995763	0	0
36	YKR075C	YKR075C	2.70155540533234e-205	5.46511372160674e-204	-0.119480481087043	0.161881956075805	-0.281362437162848	0	0
36	YPR194C	OPT2	9.66829111920959e-202	1.93052932703958e-200	-0.0707782377181736	0.208113031310636	-0.27889126902881	0	0
36	YDL022W	GPD1	3.79276265757877e-201	7.54882116040677e-200	-0.202970946735227	0.0755054126244103	-0.278476359359637	0	0
36	YNR014W	YNR014W	9.93309474570976e-200	1.97064934344145e-198	-0.116407063894092	0.161075567259952	-0.277482631154044	0	0
36	YIR017C	MET28	9.21521243254996e-199	1.82236733041132e-197	-0.0816669954027735	0.195135690672616	-0.276802686075389	0	0
36	YLR112W	YLR112W	1.76789008667536e-198	3.48494627309488e-197	-0.0699938386131079	0.206609662826841	-0.276603501439949	0	0
36	YHR015W	MIP6	4.23652061582426e-196	8.32462808905595e-195	-0.0707710179147173	0.204151681936951	-0.274922699851668	0	0
36	YBR132C	AGP2	1.06488906046622e-195	2.08583031843701e-194	-0.12625737265582	0.148381569677463	-0.274638942333283	0	0
36	YNL280C	ERG24	8.85793097499824e-195	1.72953905429554e-193	-0.102506700678959	0.171478949170232	-0.27398564984919	0	0
36	YGL258W-A	YGL258W-A	5.79582316361989e-194	1.12808293121561e-192	-0.0409918516766812	0.232413225143889	-0.27340507682057	0	0
36	YLR063W	YLR063W	6.54785922852352e-194	1.27044941635189e-192	-0.110455336626922	0.162911990060945	-0.273367326687867	0	0
36	YJR119C	JHD2	1.53959706469982e-193	2.97784134457614e-192	-0.0951290278667102	0.177973603787245	-0.273102631653956	0	0
36	YHR208W	BAT1	1.42866279247521e-192	2.75464044674127e-191	-0.11365888847111	0.158752817493559	-0.272411705964669	0	0
36	YFR030W	MET10	1.56238232120492e-190	2.98448883028928e-189	-0.0733396821592076	0.197610283064325	-0.270949965223533	0	0
36	YNR034W	SOL1	5.69639385465583e-187	1.08143846409928e-185	-0.11608204205394	0.152295255305479	-0.26837729735942	0	0
36	YCR073C	SSK22	2.1269306315069e-185	4.01319938727755e-184	-0.0501701110118109	0.217063772937596	-0.267233883949406	0	0
36	YLR178C	TFS1	2.61000197662772e-185	4.90966835237593e-184	-0.138104458696097	0.129064632327832	-0.267169091023929	0	0
36	YLR081W	GAL2	4.20031852910572e-185	7.87719310777578e-184	-0.111127485580998	0.155890917363515	-0.267018402944512	0	0
36	YER044C	ERG28	1.2477399701962e-184	2.33289564124562e-183	-0.0703151880353891	0.196358087195833	-0.266673275231222	0	0
36	YLR392C	ART10	2.35312219696727e-184	4.38633352123507e-183	-0.0990503551735068	0.167421611839407	-0.266471967012913	0	0
36	YBR040W	FIG1	6.80834584188293e-184	1.26528595916921e-182	-0.0570647253935372	0.209069782866952	-0.266134508260489	0	0
36	YBR296C	PHO89	9.16958853953907e-183	1.67882377712036e-181	-0.0247182768315368	0.240588466116032	-0.265306742947569	0	0
36	YNL220W	ADE12	3.23824599077423e-179	5.84209876113362e-178	-0.110326764898705	0.152362450139795	-0.262689215038501	0	0
36	YLR408C	BLS1	4.2768248715835e-176	7.67093298188088e-175	-0.0793766444621371	0.1809884749207	-0.260365119382837	0	0
36	YMR009W	ADI1	4.39534482930804e-175	7.83794150197417e-174	-0.0582534654888576	0.201353648838967	-0.259607114327824	0	0
36	YHR087W	RTC3	1.12351895946434e-172	1.99772679535878e-171	-0.247098524646638	0.0106960993563627	-0.257794624003001	0	0
36	YOR344C	TYE7	4.46653885353056e-172	7.91912204778263e-171	-0.130952497915233	0.126388910564981	-0.257341408480213	0	0
36	YOL031C	SIL1	9.04909082785819e-172	1.59979628675888e-170	-0.113759847175093	0.143349399071647	-0.257109246246741	0	0
36	YGR065C	VHT1	1.2241629874715e-168	2.15187624863224e-167	-0.182364929882792	0.0723614779323896	-0.254726407815182	0	0
36	YLR307W	CDA1	4.89496532728012e-165	8.5557892547644e-164	-0.00724022306323916	0.244717370180119	-0.251957593243358	0	0
36	YPR158W	CUR1	9.53209532997481e-163	1.65670501932238e-161	-0.00850429699146343	0.241677502388026	-0.25018179937949	0	0
36	YJR156C	THI11	4.02165795398222e-162	6.97012066743548e-161	-0.0186266387077606	0.231068024391775	-0.249694663099536	0	0
36	YDL090C	RAM1	4.06338908304448e-161	7.0031035313923e-160	-0.0773372738978934	0.17157275738012	-0.248910031278013	0	0
36	YMR145C	NDE1	2.96228841578356e-158	5.04898329430514e-157	-0.108166207675075	0.138493997900458	-0.246660205575533	0	0
36	YCR040W	MATALPHA1	8.50765795910802e-158	1.44606748230569e-156	-0.0977773911338122	0.148520826248258	-0.24629821738207	0	0
36	YDR399W	HPT1	1.51996502453211e-157	2.57642423114372e-156	-0.0838605998726446	0.162238279398508	-0.246098879271153	0	0
36	YOL084W	PHM7	2.23901832656794e-157	3.78486111641758e-156	-0.0793447289798452	0.166621003776454	-0.2459657327563	0	0
36	YGR131W	FHN1	3.78864564823508e-156	6.36946693449877e-155	-0.0446690678044406	0.200322198752287	-0.244991266556728	0	0
36	YDR351W	SBE2	6.37566102967374e-156	1.06896273242084e-154	-0.0595827402660323	0.185228794601108	-0.244811534867141	0	0
36	YMR210W	YMR210W	1.72549190703303e-154	2.87737434226859e-153	-0.0712680857701659	0.172401444618044	-0.24366953038821	0	0
36	YOR101W	RAS1	4.43527693251231e-154	7.37618832172533e-153	-0.0866886271888033	0.156653031107327	-0.24334165829613	0	0
36	YDL089W	NUR1	2.78224549218892e-151	4.57772124981484e-150	-0.0691727495302723	0.171919979027822	-0.241092728558095	0	0
36	YLR258W	GSY2	5.6280708635789e-149	9.16232116841209e-148	-0.141393773399626	0.0978293081215656	-0.239223081521191	0	0
36	Q0060	AI3	6.02511197761104e-148	9.78287918470004e-147	-0.128802500478752	0.109581068322452	-0.238383568801204	0	0
36	YLR004C	THI73	9.071823413692e-148	1.469111560695e-146	-0.0426745632321496	0.195563791218754	-0.238238354450904	0	0
36	YBR066C	NRG2	4.11567985794772e-147	6.63022055444841e-146	-0.062643304654292	0.175057685559915	-0.237700990214207	0	0
36	YMR194C-A	YMR194C-A	6.31250308931477e-145	1.00901927619358e-143	-0.0701179088946588	0.165785856860904	-0.235903765755563	0	0
36	YJL194W	CDC6	7.64471701211649e-145	1.21880888797826e-143	-0.083321836340922	0.152513282257888	-0.23583511859881	0	0
36	YMR011W	HXT2	9.65180815763792e-144	1.53089090829373e-142	-0.0387897618174632	0.196134408013577	-0.23492416983104	0	0
36	YPL019C	VTC3	6.34344671319273e-142	9.98445566846918e-141	-0.00217413657244923	0.231238669855084	-0.233412806427534	0	0
36	YPL265W	DIP5	7.64450279187983e-142	1.20016748666408e-140	-0.11167737260257	0.121667838248183	-0.233345210850753	0	0
36	YER053C-A	YER053C-A	1.11512744074842e-140	1.74627825112125e-139	-0.0787518227964977	0.153620158825757	-0.232371981622254	0	0
36	YGR238C	KEL2	4.92008223617684e-140	7.68529301195217e-139	-0.0961910139751361	0.13564020874397	-0.231831222719106	0	0
36	YKR039W	GAP1	3.64597435950179e-139	5.66641355116525e-138	-0.0511324647184558	0.179967097728373	-0.231099562446829	0	0
36	YCL040W	GLK1	5.034134829972e-139	7.80417384445408e-138	-0.148701266012184	0.0822802269072633	-0.230981492919447	0	0
36	YCR039C	MATALPHA2	2.93070468921223e-138	4.50933863651856e-137	-0.0612380267714196	0.169097708838872	-0.230335735610292	0	0
36	YPL274W	SAM3	3.04881867185665e-138	4.67940577247651e-137	-0.0777114056062062	0.152609825372299	-0.230321230978505	0	0
36	YER092W	IES5	6.77995169716312e-138	1.03802238142671e-136	-0.0278573702013728	0.202170272198959	-0.230027642400332	0	0
36	YGR058W	PEF1	1.72416664051508e-136	2.62669337579705e-135	-0.0617804278378167	0.167054666392287	-0.228835094230103	0	0
36	YLR454W	FMP27	6.5444522303259e-136	9.94563306923912e-135	-0.0644973151444909	0.163844397227693	-0.228341712372184	0	0
36	YOR273C	TPO4	1.83487193646599e-135	2.78161175626417e-134	-0.1309653378301	0.0969943137984193	-0.22795965162852	0	0
36	YHL024W	RIM4	1.50143081370661e-133	2.2594702733097e-132	-0.0419753764863162	0.184344711983493	-0.22632008846981	0	0
36	YDR461W	MFA1	6.55706551512338e-133	9.84357523803193e-132	-0.0170508942789884	0.208717818960845	-0.225768713239833	0	0
36	YGR287C	IMA1	1.37478387470021e-131	2.05385387576279e-130	-0.0536590406244791	0.170967244463178	-0.224626285087657	0	0
1-15	YCR005C	CIT2	0	0	-2.58665151715075	0.185547989041555	-2.77219950619231	0	0
1-15	YEL071W	DLD3	0	0	-2.57825905883697	0.187967090926468	-2.76622614976344	0	0
1-15	YOR136W	IDH2	0	0	-2.35200165331679	0.12518031071341	-2.4771819640302	0	0
1-15	YLR304C	ACO1	0	0	-2.34233153627578	0.126862278676003	-2.46919381495178	0	0
1-15	YNL037C	IDH1	0	0	-1.97654235709122	0.145462416440116	-2.12200477353133	0	0
1-15	YNR001C	CIT1	0	0	-1.5906288021382	0.142224992808161	-1.73285379494636	0	0
1-15	YNR056C	BIO5	0	0	-1.68816369616365	0.013624400728681	-1.70178809689233	0	0
1-15	YNR058W	BIO3	0	0	-1.50737374750336	0.0476138664240914	-1.55498761392745	0	0
1-15	YGR286C	BIO2	0	0	-1.29674674332177	0.0950004796070342	-1.39174722292881	0	0
1-15	YJR154W	YJR154W	0	0	-1.27018916179054	0.083628157114576	-1.35381731890512	0	0
1-15	YNR057C	BIO4	0	0	-1.18909832679866	0.0742497262187735	-1.26334805301744	0	0
1-15	YPR002W	PDH1	0	0	-1.01967321561346	0.195032258670906	-1.21470547428436	0	0
1-15	YBR054W	YRO2	0	0	-1.08553319162456	0.0455898493067293	-1.13112304093129	0	0
1-15	YPL274W	SAM3	0	0	-0.964574578682244	0.154384263053643	-1.11895884173589	0	0
1-15	YJR048W	CYC1	0	0	-0.852004103554462	0.178161522216575	-1.03016562577104	0	0
1-15	YJR155W	AAD10	0	0	-0.917841427756117	0.101248247718339	-1.01908967547446	0	0
1-15	YGR065C	VHT1	0	0	-0.907784338771519	0.0736336211785343	-0.981417959950053	0	0
1-15	YMR145C	NDE1	0	0	-0.833320848794393	0.13978722610463	-0.973108074899023	0	0
1-15	YBL103C	RTG3	0	0	-0.737293856437243	0.171944724145767	-0.909238580583011	0	0
1-15	YGR243W	FMP43	0	0	-0.60783105068384	0.137429204179241	-0.745260254863081	0	0
1-15	YGL252C	RTG2	0	0	-0.574644762576436	0.163134125707752	-0.737778888284188	0	0
1-15	YGL062W	PYC1	0	0	-0.577952922595835	0.155381900358078	-0.733334822953912	0	0
1-15	YPL265W	DIP5	0	0	-0.590770835355634	0.122332022712784	-0.713102858068418	0	0
1-15	YGL009C	LEU1	0	0	-0.57040873853603	0.131867771575561	-0.702276510111591	0	0
1-15	YJL088W	ARG3	0	0	-0.529099487650287	0.163761715735304	-0.692861203385592	0	0
1-15	YDR077W	SED1	0	0	-0.539427048840207	0.148512677353041	-0.687939726193249	0	0
1-15	YMR158W-B	YMR158W-B	0	0	-0.494526606929906	0.162942078626266	-0.657468685556172	0	0
1-15	YDR216W	ADR1	0	0	-0.520821378004573	0.120594110694868	-0.64141548869944	0	0
1-15	YNL134C	YNL134C	0	0	-0.505592313931054	0.131034817213553	-0.636627131144608	0	0
1-15	YJL217W	REE1	0	0	-0.468782404866044	0.161302405915748	-0.630084810781792	0	0
1-15	YEL024W	RIP1	0	0	-0.469290983238616	0.158552370645669	-0.627843353884284	0	0
1-15	YNL076W	MKS1	0	0	-0.455327394137027	0.171262086566353	-0.62658948070338	0	0
1-15	YDL181W	INH1	0	0	-0.550089701342523	0.0750981893755367	-0.62518789071806	0	0
1-15	YOR184W	SER1	0	0	-0.454370145506768	0.168169610149144	-0.622539755655913	0	0
1-15	YDR046C	BAP3	0	0	-0.450384759539513	0.167958393440654	-0.618343152980167	0	0
1-15	YEL073C	YEL073C	0	0	-0.489136154941156	0.11799469220728	-0.607130847148437	0	0
1-15	YBR132C	AGP2	0	0	-0.452749820511115	0.148521714286982	-0.601271534798097	0	0
1-15	YGL188C	YGL188C	0	0	-0.475668525774711	0.120173356567023	-0.595841882341735	0	0
1-15	YLR205C	HMX1	0	0	-0.390538813001723	0.20199211343835	-0.592530926440073	0	0
1-15	YGR146C	ECL1	0	0	-0.377870836443592	0.200449800771388	-0.57832063721498	0	0
1-15	YPR156C	TPO3	0	0	-0.431018005034195	0.134279371427372	-0.565297376461568	0	0
1-15	YMR241W	YHM2	0	0	-0.41599173428897	0.148600431723155	-0.564592166012125	0	0
1-15	YJR073C	OPI3	0	0	-0.459220908142134	0.104126611798205	-0.563347519940339	0	0
1-15	YPL135W	ISU1	0	0	-0.392146334558931	0.163664452312997	-0.555810786871928	0	0
1-15	YER053C-A	YER053C-A	0	0	-0.395122827754074	0.153847183213149	-0.548970010967223	0	0
1-15	YJL166W	QCR8	0	0	-0.366451442844931	0.166541035708372	-0.532992478553303	0	0
1-15	YGL187C	COX4	0	0	-0.394212713980461	0.137235475926907	-0.531448189907369	0	0
1-15	YLR168C	UPS2	0	0	-0.383567073563912	0.147525266679082	-0.531092340242994	0	0
1-15	YKL109W	HAP4	1.39820577773073e-321	8.89367569078828e-320	-0.30960157593709	0.188679740477082	-0.498281316414173	0	0
1-15	YOR065W	CYT1	1.08773492588409e-319	6.84828838291364e-318	-0.370012165908517	0.126792008841162	-0.496804174749679	0	0
1-15	YER091C	MET6	8.30550190292413e-317	5.17625724457366e-315	-0.400428279597416	0.0941153093388073	-0.494543588936223	0	0
1-15	YKL216W	URA1	7.99647518946491e-308	4.83708352147044e-306	-0.34775056121886	0.1396814386674	-0.48743199988626	0	0
1-15	YBL043W	ECM13	1.62716296858115e-288	9.21063808820704e-287	-0.276564020705739	0.195220725556601	-0.471784746262341	0	0
1-15	YGL191W	COX13	6.32390819127445e-284	3.5471375945603e-282	-0.302083567107699	0.165905060787469	-0.467988627895168	0	0
1-15	YHR001W-A	QCR10	1.10425672248653e-283	6.13807565562331e-282	-0.326309453056643	0.141478087598608	-0.46778754065525	0	0
1-15	YML123C	PHO84	1.19096482492942e-283	6.56094015162013e-282	-0.209677699373576	0.25808256535832	-0.467760264731895	0	0
1-15	Q0060	AI3	6.37793781263855e-277	3.42190228730259e-275	-0.352594090139671	0.109541630540992	-0.462135720680663	0	0
1-15	YKL120W	OAC1	1.83976051774639e-276	9.78562275387521e-275	-0.317045250067969	0.144703393435851	-0.46174864350382	0	0
1-15	YLR267W	BOP2	3.71051969649431e-276	1.95674414763845e-274	-0.261634889661424	0.199857246371425	-0.461492136032848	0	0
1-15	YKL001C	MET14	5.69379433907503e-260	2.92755925600774e-258	-0.245469769483527	0.202184327259333	-0.44765409674286	0	0
1-15	YDL066W	IDP1	6.17543892077589e-252	3.12315230665469e-250	-0.275583045430328	0.165040255047809	-0.440623300478137	0	0
1-15	YOR100C	CRC1	2.34783623019946e-249	1.17773573498623e-247	-0.258037259336026	0.180304685568319	-0.438341944904345	0	0
1-15	YDR502C	SAM2	1.98638533219851e-245	9.88386895134257e-244	-0.314752140276433	0.120094083506541	-0.434846223782974	0	0
1-15	YPR015C	YPR015C	9.56797272056616e-244	4.6852691814201e-242	-0.277178577363096	0.156161233619739	-0.433339810982835	0	0
1-15	YDR529C	QCR7	5.27445053975897e-234	2.52274107211727e-232	-0.258831868031982	0.165682589948807	-0.424514457980789	0	0
1-15	YLR420W	URA4	4.41819060356966e-232	2.09694123261729e-230	-0.294556611633459	0.128193875565137	-0.422750487198596	0	0
1-15	YGR182C	YGR182C	1.13904679131034e-229	5.28414940028931e-228	-0.26812797026542	0.152400272204769	-0.420528242470189	0	0
1-15	YMR256C	COX7	1.12382721105441e-224	5.06132400890929e-223	-0.249950374704735	0.165937575040802	-0.415887949745538	0	0
1-15	YNL160W	YGP1	2.44482304689504e-217	1.07746844281017e-215	-0.410269742896376	-0.00129473495863005	-0.408975007937746	0	0
1-15	YGR183C	QCR9	2.01875836270076e-215	8.83385751621536e-214	-0.247338549624063	0.159811247179432	-0.407149796803495	0	0
1-15	YPR191W	QCR2	3.62305104936418e-209	1.56323251570469e-207	-0.254663816190869	0.146473307213569	-0.401137123404438	0	0
1-15	YMR095C	SNO1	2.19192201598599e-203	9.26312249221476e-202	-0.282304073460571	0.113193258034269	-0.39549733149484	0	0
1-15	YDL182W	LYS20	1.37753702776639e-199	5.74284017656664e-198	-0.22810414710709	0.163644073112042	-0.391748220219131	0	0
1-15	YBR039W	ATP3	8.17308460507194e-189	3.33959814657575e-187	-0.215574493767252	0.165339644707822	-0.380914138475074	0	0
1-15	YIR035C	YIR035C	1.8678353818288e-186	7.5323818992704e-185	-0.223677500066854	0.154823085413924	-0.378500585480778	0	0
1-15	YLR109W	AHP1	4.42729951849231e-182	1.75105371981395e-180	-0.195414276541096	0.178569120104229	-0.373983396645325	0	0
1-15	YHR215W	PHO12	4.98867400007504e-182	1.96051710703586e-180	-0.123485269299454	0.250444267263474	-0.373929536562928	0	0
1-15	YOL077W-A	ATP19	8.69840064620884e-181	3.37541710610746e-179	-0.240727131319872	0.131910409815953	-0.372637541135825	0	0
1-15	YLL041C	SDH2	6.25383491038332e-179	2.41163508731657e-177	-0.214826312992199	0.155870549352075	-0.370696862344274	0	0
1-15	YJR077C	MIR1	2.12331752909146e-176	8.03734303956706e-175	-0.21178969277946	0.15624539898929	-0.36803509176875	0	0
1-15	YOR302W	YOR302W	8.12754922095023e-176	3.05774260324774e-174	-0.196701943871186	0.170717326535835	-0.367419270407021	0	0
1-15	YGR055W	MUP1	1.8696537310487e-173	6.94925513287377e-172	-0.228953332272822	0.135960328657117	-0.364913660929939	0	0
1-15	YBL030C	PET9	3.31915043128596e-172	1.21899750958538e-170	-0.202153328309853	0.161428035644197	-0.36358136395405	0	0
1-15	YNR044W	AGA1	7.71821208412064e-172	2.80125697406026e-170	-0.248526739281105	0.114662851689287	-0.363189590970392	0	0
1-15	YOL067C	RTG1	1.28296909534337e-170	4.62919258378282e-169	-0.204132246118018	0.157749381150549	-0.361881627268567	0	0
1-15	YPR020W	ATP20	2.27401638447246e-170	8.15737272802041e-169	-0.210517948586734	0.151096752927345	-0.361614701514078	0	0
1-15	YNL052W	COX5A	2.72914091249168e-170	9.73341007518708e-169	-0.198153766602971	0.163375812810754	-0.361529579413725	0	0
1-15	YBL045C	COR1	8.24774819482211e-170	2.92463254954324e-168	-0.218778753194625	0.142234384525716	-0.361013137720341	0	0
1-15	YPR157W	TDA6	1.90359648318634e-168	6.71153731500556e-167	-0.170255600952435	0.189287714666232	-0.359543315618667	0	0
1-15	YMR251W-A	HOR7	1.01245866639671e-162	3.5293050687388e-161	-0.241190928390935	0.112112328311558	-0.353303256702494	0	0
1-15	YHR208W	BAT1	9.95425364641815e-161	3.45043511226966e-159	-0.192875049896217	0.158230667373182	-0.351105717269399	0	0
1-15	YBR191W-A	YBR191W-A	1.03008730559534e-157	3.51140258316202e-156	-0.173561860771059	0.174192637414281	-0.34775449818534	0	0
1-15	YLR038C	COX12	2.7406038607863e-151	9.14028422759538e-150	-0.170360847956716	0.17014216488571	-0.340503012842426	0	0
1-15	YFL059W	SNZ3	3.08176267260243e-149	1.01681688181588e-147	-0.180441232411475	0.157714345740854	-0.338155578152329	0	0
1-15	YLR297W	YLR297W	4.3004961858958e-149	1.41138624824346e-147	-0.141937301198064	0.196052023233924	-0.337989324431988	0	0
1-15	YER042W	MXR1	3.2882366577353e-148	1.07346138509137e-146	-0.12735886387888	0.209613785429221	-0.336972649308101	0	0
1-15	YML054C	CYB2	7.66807931355454e-147	2.47707064736291e-145	-0.207869206204618	0.127523394879739	-0.335392601084357	0	0
1-15	YGR238C	KEL2	1.14159595873533e-145	3.66856617989426e-144	-0.198740971991354	0.135290799920449	-0.334031771911803	0	0
1-15	YGR052W	FMP48	2.11689875246849e-145	6.76749497550808e-144	-0.199075970532197	0.134643846186845	-0.333719816719042	0	0
1-15	YMR002W	MIC17	3.85742900225597e-145	1.22053009968817e-143	-0.159123174437377	0.174293236776881	-0.333416411214258	0	0
1-15	YMR096W	SNZ1	4.09658594795714e-142	1.28304240095917e-140	-0.20568507902375	0.124187743412741	-0.329872822436491	0	0
1-15	YDR508C	GNP1	1.49975608642192e-141	4.67348235011275e-140	-0.17356484873679	0.155643799763383	-0.329208648500174	0	0
1-15	YGR049W	SCM4	6.66702453541937e-139	2.04654434743968e-137	-0.128860339835763	0.197209819907402	-0.326070159743166	0	0
1-15	YFL056C	AAD6	1.1809564292739e-134	3.55439081396097e-133	-0.169822756042149	0.151148117294944	-0.320970873337093	0	0
1-15	YHR136C	SPL2	3.48714986152423e-134	1.04445216726236e-132	-0.0570622346183369	0.263339235576319	-0.320401470194656	0	0
1-15	YIL117C	PRM5	3.72844203297434e-128	1.09026006367069e-126	-0.0233962025831919	0.289613311338617	-0.313009513921809	0	0
1-15	YLR027C	AAT2	1.37600679547187e-127	3.9858976188082e-126	-0.148283949345294	0.164021305461165	-0.31230525480646	0	0
1-15	YKL016C	ATP7	6.63243509760139e-121	1.88581219134565e-119	-0.138540202238803	0.16534304225738	-0.303883244496183	0	0
1-15	YLL027W	ISA1	9.95630997592215e-120	2.81790975006604e-118	-0.128352151227611	0.174024365161945	-0.302376516389556	0	0
1-15	YBR068C	BAP2	3.11392145059279e-119	8.77301157541439e-118	-0.123470986532659	0.178269039785587	-0.301740026318247	0	0
1-15	YDR298C	ATP5	3.48350046294664e-118	9.72542889428995e-117	-0.134208794268492	0.166178896705109	-0.300387690973601	0	0
1-15	YHR051W	COX6	1.37154459174493e-116	3.7948117179669e-115	-0.165040064079147	0.13327887403775	-0.298318938116897	0	0
1-15	YDR025W	RPS11A	3.75718541205623e-116	1.03490330323156e-114	-0.134159516951181	0.163589341028566	-0.297748857979748	0	0
1-15	YNL111C	CYB5	4.4857774460601e-115	1.22465693991995e-113	-0.129419044747153	0.166922308813465	-0.296341353560618	0	0
1-15	YKL150W	MCR1	1.54161734567918e-114	4.19021102327777e-113	-0.152404064870697	0.143234117257624	-0.295638182128321	0	0
1-15	YDR098C	GRX3	3.08981391026706e-113	8.36147009927534e-112	-0.133529467733328	0.160394162331013	-0.293923630064342	0	0
1-15	YHL036W	MUP3	1.65887294660836e-111	4.46953977317623e-110	-0.0966131264529332	0.195016881796346	-0.291630008249279	0	0
1-15	YKL006W	RPL14A	9.30656772202658e-110	2.4857802097361e-108	-0.116034377067829	0.173258277764311	-0.28929265483214	0	0
1-15	YMR056C	AAC1	1.51990996037315e-107	3.97366290487386e-106	-0.133093526403781	0.153214374580949	-0.28630790098473	0	0
1-15	YOR120W	GCY1	2.01898760122463e-105	5.23409810905712e-104	-0.133494497829429	0.149920221537503	-0.283414719366931	0	0
1-15	YCR021C	HSP30	1.264866847555e-104	3.25176185392265e-103	-0.0420592205301919	0.240262025893975	-0.282321246424167	0	0
1-15	YDR377W	ATP17	1.46386929578392e-100	3.71690269752543e-99	-0.109879560753522	0.166799156163651	-0.276678716917173	0	0
1-15	YJR121W	ATP2	1.93648319790205e-100	4.89676284059658e-99	-0.138007147955645	0.138501072440173	-0.276508220395817	0	0
1-15	YML126C	ERG13	2.70799466787275e-99	6.79200288649385e-98	-0.113097467336246	0.161798102285016	-0.274895569621262	0	0
1-15	YBR092C	PHO3	9.28959765701673e-99	2.32051892889851e-97	-0.107317909376345	0.166820838701613	-0.274138748077958	0	0
1-15	YLR231C	BNA5	3.99509371893239e-94	9.89948925534653e-93	-0.124300929173921	0.143198367329112	-0.267499296503033	0	0
1-15	YDL141W	BPL1	1.33570521021781e-93	3.29652045881756e-92	-0.147595838938933	0.119141990276614	-0.266737829215547	0	0
1-15	YDL048C	STP4	5.6607135439142e-93	1.39149811019724e-91	-0.126088978955927	0.139734938611115	-0.265823917567042	0	0
1-15	YLR303W	MET17	2.648025311036e-92	6.45783247790203e-91	-0.144973009610226	0.119871027492464	-0.26484403710269	0	0
1-15	YPL019C	VTC3	1.38050810849603e-90	3.32724024586739e-89	-0.0316288705633921	0.230687431821472	-0.262316302384864	0	0
1-15	YML091C	RPM2	2.27400093762863e-90	5.45937190084384e-89	-0.106751203150269	0.155244298132462	-0.261995501282731	0	0
1-15	YKL148C	SDH1	3.38377805911796e-89	8.09221342044876e-88	-0.121698267826557	0.13855489960398	-0.260253167430537	0	0
1-15	YPL252C	YAH1	1.44080001387231e-87	3.40602915156788e-86	-0.131461179917661	0.126351777926715	-0.257812957844376	0	0
1-15	YOL126C	MDH2	4.32740826870996e-86	1.01136776583108e-84	-0.094354359177611	0.161225376185611	-0.255579735363222	0	0
1-15	YMR015C	ERG5	7.50756563987481e-86	1.74798792445387e-84	-0.101507705789926	0.15370857550086	-0.255216281290786	0	0
1-15	YFR033C	QCR6	8.10005710952809e-86	1.87884783330031e-84	-0.103136668425556	0.152029462120124	-0.25516613054568	0	0
1-15	YIL072W	HOP1	1.34863811077355e-85	3.11651578407221e-84	-0.0990297431909314	0.155799543400429	-0.254829286591361	0	0
1-15	YKL161C	KDX1	1.45581332515154e-84	3.30234125595036e-83	-0.023494397726194	0.229757094013166	-0.25325149173936	0	0
1-15	YLR395C	COX8	1.76789362346349e-84	3.99556910504385e-83	-0.0980560857743601	0.155066164108943	-0.253122249883303	0	0
1-15	YLR295C	ATP14	6.80421447577945e-84	1.52661830238397e-82	-0.0909573992127655	0.161266205067611	-0.252223604280377	0	0
1-15	YGR109W-A	YGR109W-A	7.40099332468199e-84	1.6544974207713e-82	-0.0488491094596234	0.203318332300397	-0.252167441760021	0	0
1-15	YPL177C	CUP9	8.82764313261138e-84	1.96630173748059e-82	-0.0865883156246926	0.165461329755297	-0.25204964537999	0	0
1-15	YOR356W	CIR2	4.59061815910141e-82	1.00797558867102e-80	-0.0976910166265985	0.151703619921832	-0.24939463654843	0	0
1-15	YDL247W-A	YDL247W-A	1.741351871893e-81	3.80997909559567e-80	-0.108566005041319	0.139926421932991	-0.24849242697431	0	0
1-15	YGR204W	ADE3	7.02659309536122e-81	1.53194626849395e-79	-0.0708638474421222	0.176681042600727	-0.247544890042849	0	0
1-15	YIL083C	CAB2	3.91705357985186e-80	8.45042677891118e-79	-0.0642285982336376	0.182144262404619	-0.246372860638257	0	0
1-15	YML120C	NDI1	1.29863281287798e-79	2.79183430503733e-78	-0.0932881598837652	0.152263850248166	-0.245552010131931	0	0
1-15	YFR030W	MET10	5.75990542459552e-79	1.23397973853314e-77	-0.0477192678385626	0.19680874149799	-0.244528009336552	0	0
1-15	YJL102W	MEF2	2.42859414799413e-78	5.1849224543681e-77	-0.0732548812409608	0.170279867805238	-0.243534749046199	0	0
1-15	YOR303W	CPA1	4.10770434169631e-78	8.73949509940214e-77	-0.0587181650859967	0.184452813627224	-0.24317097871322	0	0
1-15	YBL099W	ATP1	5.46250342804646e-78	1.15029509047941e-76	-0.105818194839168	0.13715525969034	-0.242973454529507	0	0
1-15	YPL143W	RPL33A	4.60637074509823e-77	9.63434152449359e-76	-0.0665095841727698	0.174981296398402	-0.241490880571172	0	0
1-15	Q0070	AI5_ALPHA	1.5434139229081e-76	3.19559191420905e-75	-0.134939912406209	0.105706152951314	-0.240646065357522	0	0
1-15	YKR071C	DRE2	1.02364222368209e-75	2.11233194652792e-74	-0.0539193399870757	0.185398885685538	-0.239318225672614	0	0
1-15	YBR021W	FUR4	7.09150294084938e-75	1.45848577150136e-73	-0.0934733620247174	0.144478818912274	-0.237952180936992	0	0
1-15	YLL062C	MHT1	5.08970351502139e-74	1.03300890420007e-72	-0.0457685790072646	0.19078453082096	-0.236553109828225	0	0
1-15	YLR153C	ACS2	8.23173500508268e-74	1.66523950758558e-72	-0.0744276392524059	0.161782935588739	-0.236210574841145	0	0
1-15	YDL004W	ATP16	9.89975554683733e-74	1.99612718052243e-72	-0.0732424729534798	0.162836512219957	-0.236078985173437	0	0
1-15	YML042W	CAT2	7.56573778158293e-73	1.51069909748759e-71	-0.0340384712533527	0.200585272587538	-0.234623743840891	0	0
1-15	YHR163W	SOL3	1.33763831863223e-72	2.65377119805816e-71	-0.0863254204030913	0.147888940897066	-0.234214361300157	0	0
1-15	YNL220W	ADE12	3.04866217450636e-71	6.00966313632723e-70	-0.0803840690145917	0.151571553083248	-0.23195562209784	0	0
1-15	YJR061W	YJR061W	3.42641548902099e-71	6.73279731441387e-70	-0.0555084962507435	0.176362308225802	-0.231870804476546	0	0
1-15	YLR108C	YLR108C	5.13288504115964e-70	1.00221204759351e-68	-0.0385586138082532	0.191338106260309	-0.229896720068562	0	0
1-15	YHR162W	MPC2	6.20126649867016e-70	1.20699729642886e-68	-0.0477192678385627	0.18203891801454	-0.229758185853103	0	0
1-15	YDR033W	MRH1	1.55560359353028e-69	3.01826231826473e-68	-0.123360197479347	0.105722983585917	-0.229083181065264	0	0
1-15	YJR161C	COS5	1.09401704229642e-68	2.10283026509935e-67	-0.0651444211867456	0.162500563305899	-0.227644984492645	0	0
1-15	YBL087C	RPL23A	3.25450552690522e-68	6.21681086718427e-67	-0.0522736349661583	0.174563590144453	-0.226837225110611	0	0
1-15	YGL055W	OLE1	5.93012657469793e-68	1.12928644956439e-66	-0.073927051024619	0.152464385467796	-0.226391436492415	0	0
1-15	Q0055	AI2	2.33571047739173e-67	4.43425650630984e-66	-0.107616883307409	0.117752755075282	-0.22536963838269	0	0
1-15	YPL262W	FUM1	2.90247881010803e-67	5.49334179704494e-66	-0.050339626454831	0.174867657698074	-0.225207284152905	0	0
1-15	YLR294C	YLR294C	3.07015970459863e-66	5.75771592017434e-65	-0.0575508290758895	0.165886174370573	-0.223437003446463	0	0
1-15	YDR085C	AFR1	7.76019300075946e-66	1.43784957401459e-64	-0.0504703290328956	0.17226691005072	-0.222737239083616	0	0
1-15	YER078C	ICP55	2.34028658842847e-65	4.31031888077721e-64	-0.0669220184775431	0.154979348360617	-0.22190136683816	0	0
1-15	YJL103C	GSM1	3.23400686730248e-65	5.93863761049295e-64	-0.0603340304263668	0.161321817550331	-0.221655847976698	0	0
1-15	YBL029C-A	YBL029C-A	5.18598263252662e-65	9.49481093254874e-64	-0.0451499864131317	0.17614691615454	-0.221296902567672	0	0
1-15	YNL116W	DMA2	2.29437880059252e-63	4.16362270578114e-62	-0.0753417169193408	0.143053458564973	-0.218395175484314	0	0
1-15	YEL020W-A	TIM9	2.60836055395569e-63	4.71952628091103e-62	-0.0653822083536474	0.152914089374309	-0.218296297727957	0	0
1-15	YBL015W	ACH1	3.23162227902108e-63	5.83014896536844e-62	-0.061139652320157	0.15699136739318	-0.218131019713337	0	0
1-15	YDL049C	KNH1	9.10351313604441e-63	1.63757073030303e-61	-0.110611490917144	0.106718867773053	-0.217330358690197	0	0
1-15	YNL071W	LAT1	2.29711226697127e-61	4.08449068795756e-60	-0.0693663262198277	0.145449392854465	-0.214815719074293	0	0
1-15	YER024W	YAT2	3.23932656338771e-61	5.74328876324775e-60	-0.0263091454942037	0.188237108300737	-0.214546253794941	0	0
1-15	YNL277W	MET2	1.57333692260789e-60	2.7735682321402e-59	-0.0279649315972579	0.185337949827098	-0.213302881424355	0	0
1-15	YNR043W	MVD1	3.51195348328283e-60	6.13845693820256e-59	-0.0494729262415662	0.163195462147889	-0.212668388389455	0	0
1-15	YBR117C	TKL2	1.00336318516446e-59	1.74879967583748e-58	-0.060530835063026	0.15130520155643	-0.211836036619456	0	0
1-15	YOR071C	NRT1	9.83229400153308e-59	1.68983994399608e-57	-0.0606864851876313	0.14932863086269	-0.210015116050321	0	0
1-15	YHR015W	MIP6	2.52662827371734e-58	4.33036012467666e-57	-0.006023864993134	0.203233655307834	-0.209257520300968	0	0
1-15	YKL085W	MDH1	1.49944061155643e-57	2.54163422343494e-56	-0.0597457029859784	0.1480748955285	-0.207820598514478	0	0
1-15	YER060W	FCY21	7.09867969930724e-57	1.19996859574591e-55	-0.0949124612316051	0.111645444174167	-0.206557905405772	0	0
1-15	YLL053C	YLL053C	1.18180116090181e-56	1.99227135594649e-55	0.0639038728938872	0.270046158963396	-0.206142286069509	0	0
1-15	YOR271C	FSF1	1.19132369330647e-56	2.0028520947414e-55	-0.0407850739873513	0.165350661608222	-0.206135735595573	0	0
1-15	YGL248W	PDE1	1.30481266536715e-56	2.18175993097976e-55	-0.0453643117201549	0.160697137716945	-0.2060614494371	0	0
1-15	YGR256W	GND2	5.36187040806841e-55	8.79860117494205e-54	-0.0578093076956985	0.145195566440709	-0.203004874136407	0	0
1-15	YOR234C	RPL33B	1.27473797314326e-54	2.07523305918045e-53	-0.0346582922689675	0.16762763391207	-0.202285926181038	0	0
1-15	YER053C	PIC2	1.31460215424667e-54	2.13449876097419e-53	-0.0284207024169835	0.173839612955247	-0.202260315372231	0	0
1-15	YLR414C	PUN1	1.62499597961426e-54	2.63155516908661e-53	-0.0113578573117515	0.190726074797294	-0.202083932109046	0	0
1-15	YMR316W	DIA1	1.77964031129954e-54	2.87444521484768e-53	0.0661190950019251	0.268127336636086	-0.202008241634161	0	0
1-15	YMR300C	ADE4	5.01662911246636e-54	7.99808827491406e-53	-0.0300040648593193	0.171139292482343	-0.201143357341662	0	0
1-15	YBR006W	UGA2	2.0495914516836e-53	3.23426579460047e-52	-0.0309645814329178	0.168998232055458	-0.199962813488376	0	0
1-15	YDL173W	PAR32	4.50657245104291e-53	7.09325306707519e-52	-0.0187280112800043	0.180570909315914	-0.199298920595918	0	0
1-15	YDL178W	DLD2	2.46088847601416e-52	3.85372636979882e-51	-0.0413380429883975	0.156522973621926	-0.197861016610324	0	0
1-15	YJL167W	ERG20	2.81308563577485e-52	4.39411098043818e-51	-0.0409612782509025	0.156785998560524	-0.197747276811427	0	0
1-15	YER130C	COM2	1.53757147687034e-51	2.3836221136407e-50	-0.0226546447037153	0.173642656782483	-0.196297301486198	0	0
1-15	YIR044C	YIR044C	1.63274483394414e-50	2.50597901130232e-49	-0.0379978879827222	0.156264640392486	-0.194262528375208	0	0
1-15	YIL054W	YIL054W	2.19087500170186e-50	3.35426768250633e-49	-0.0371586942521641	0.15684911998196	-0.194007814234124	0	0
1-15	YGR250C	YGR250C	1.02910941861563e-49	1.56009953632885e-48	-0.0182789189885911	0.174383310963369	-0.19266222995196	0	0
1-15	YDR513W	GRX2	6.89089857708553e-49	1.03953164353589e-47	-0.0406651492114427	0.15033025070099	-0.190995399912433	0	0
1-15	YHR001W	OSH7	1.13151521773703e-48	1.69864936579988e-47	-0.0200429478449364	0.170515342729412	-0.190558290574348	0	0
1-15	YOR273C	TPO4	9.56096251273505e-48	1.42835686933596e-46	-0.0923919219823465	0.0962739541565915	-0.188665876138938	0	0
1-15	YAR035W	YAT1	1.33092218222976e-47	1.97398794816289e-46	-0.0116040481169099	0.176766836975358	-0.188370885092268	0	0
1-15	YKL213C	DOA1	2.12429973355143e-47	3.13562903253884e-46	-0.0220077429733098	0.165945364416812	-0.187953107390122	0	0
1-15	YLR307W	CDA1	3.73533381366156e-47	5.48738324530757e-46	0.0564167705712843	0.243864357783152	-0.187447587211868	0	0
1-15	YLR194C	YLR194C	4.02307349394265e-47	5.89604832722711e-46	0.0245606531543613	0.211941671997683	-0.187381018843322	0	0
1-15	YDR111C	ALT2	4.11254651695009e-47	5.99867896207613e-46	-0.0370004345917827	0.15036084823443	-0.187361282826213	0	0
1-15	YLR364W	GRX8	5.00659461752038e-47	7.26839736237665e-46	0.00344452487858112	0.190629216017936	-0.187184691139355	0	0
1-15	YKL151C	YKL151C	8.19884034377428e-47	1.17918053429108e-45	-0.0406008423483593	0.146140337919036	-0.186741180267395	0	0
1-15	YPR127W	YPR127W	4.41168768433197e-46	6.2574972442134e-45	-0.0122019051176026	0.173018166417401	-0.185220071535003	0	0
1-15	YJR078W	BNA2	6.31390710717231e-46	8.91460111012658e-45	0.0628292112411293	0.247723639736789	-0.18489442849566	0	0
1-15	YKL029C	MAE1	1.15417752382902e-45	1.62586194566783e-44	-0.000280106993939676	0.184065099052422	-0.184345206046362	0	0
1-15	YBR222C	PCS60	1.26905406358869e-45	1.78361357000962e-44	-0.0166840442118089	0.16757462381807	-0.184258668029878	0	0
1-15	YHR209W	CRG1	1.67153679787591e-44	2.31761394222345e-43	0.0266907540737199	0.208582525416329	-0.181891771342609	0	0
1-15	YKL163W	PIR3	1.80273830862035e-44	2.49392272739631e-43	0.00420144805297317	0.186023385021819	-0.181821936968846	0	0
1-15	YHL022C	SPO11	3.18246887532887e-44	4.39280379435774e-43	-0.0248581723526696	0.156437651241132	-0.181295823593802	0	0
1-15	YKR013W	PRY2	3.79865118728155e-44	5.2316245146266e-43	-0.0199544245481387	0.161177254323878	-0.181131678872017	0	0
1-15	YPR005C	HAL1	1.19634737402867e-42	1.60816193850912e-41	-0.000577540171800263	0.177324760461588	-0.177902300633388	0	0
1-15	YHL042W	YHL042W	1.32867089642825e-42	1.7821520502092e-41	-0.0148323621897362	0.162970825757532	-0.177803187947268	0	0
1-15	YPL078C	ATP4	3.38149186981833e-42	4.51597507289591e-41	-0.0158323938509965	0.161085820570399	-0.176918214421395	0	0
1-15	YOL143C	RIB4	3.9512135008031e-42	5.26544002158858e-41	-0.0521433776646157	0.12462689964448	-0.176770277309095	0	0
1-15	YIL080W	YIL080W	1.07116233974317e-41	1.40618545451391e-40	0.0340511283927079	0.209870937074963	-0.175819808682255	0	0
1-15	YDL191W	RPL35A	1.68046754920324e-41	2.19671287681864e-40	0.0020072522795125	0.177396212701112	-0.175388960421599	0	0
1-15	YNL007C	SIS1	1.92838413307056e-41	2.51546090931191e-40	0.0490362230577997	0.22429331659007	-0.17525709353227	0	0
1-15	YCR013C	YCR013C	1.97248927553125e-41	2.5675651540143e-40	0.00496585758012807	0.180201271641043	-0.175235414060915	0	0
1-15	YJR139C	HOM6	2.12757492549727e-41	2.76360785059329e-40	-0.00496515129936344	0.170197684496072	-0.175162835795435	0	0
1-15	YML003W	YML003W	5.6287081941374e-41	7.28073994923014e-40	-0.00974235703628956	0.164484872234735	-0.174227229271024	0	0
1-15	YMR315W	YMR315W	6.20805852408983e-41	8.01333077272683e-40	-0.0556050303367885	0.11852771018808	-0.174132740524868	0	0
1-15	YPR074C	TKL1	6.42313828523163e-41	8.27364576615431e-40	-0.00533393840738571	0.168765941263024	-0.17409987967041	0	0
1-15	YIR028W	DAL4	1.03971680795409e-40	1.33092379773377e-39	0.00866662177719235	0.182301153976534	-0.173634532199342	0	0
1-15	YAL005C	SSA1	2.9937988067287e-40	3.77745166411372e-39	0.0553205724484842	0.227928903319472	-0.172608330870988	0	0
1-15	YNR060W	FRE4	4.33133437982212e-40	5.43177502510213e-39	0.0471141577318178	0.219362694781282	-0.172248537049464	0	0
1-15	YOR107W	RGS2	7.13981794696374e-40	8.9175458973211e-39	-0.0112952566286718	0.16046519068791	-0.171760447316582	0	0
1-15	YMR042W	ARG80	7.83309276840777e-40	9.74398838328144e-39	0.0147455444477732	0.186415344172011	-0.171669799724238	0	0
1-15	YPL058C	PDR12	1.03723959088224e-39	1.28767973354999e-38	-0.0147709667069562	0.156623881295033	-0.171394848001989	0	0
1-15	YNL256W	FOL1	2.28256852267135e-39	2.8223342254273e-38	-0.0121727609407678	0.158447406370106	-0.170620167310874	0	0
1-15	YGR109W-B	YGR109W-B	5.6762220750548e-39	6.97655183328449e-38	0.0384690998042817	0.208190168566623	-0.169721068762341	0	0
1-15	YKR046C	PET10	7.1626536253757e-39	8.7685660453508e-38	0.0203409748581897	0.189831728111433	-0.169490753253243	0	0
1-15	YNL168C	FMP41	2.00774992292413e-38	2.44818518269602e-37	0.00065183339173404	0.169118221598488	-0.168466388206754	0	0
1-15	YOR171C	LCB4	2.48445429527961e-38	3.01753602399118e-37	-0.00425023776455329	0.164003656663264	-0.168253894427817	0	0
1-15	YDR124W	YDR124W	3.74007942926397e-38	4.51590803885689e-37	-0.0185669711110987	0.149278169785191	-0.16784514089629	0	0
1-15	YJR010W	MET3	7.09038701582773e-38	8.47823408675525e-37	0.0463396568145296	0.213543654707643	-0.167203997893114	0	0
1-15	YOL014W	YOL014W	8.25370746545758e-38	9.85016925761572e-37	0.0636633243805146	0.230714683686839	-0.167051359306324	0	0
[truncated: 40,751 more rows]
